# Supplementary material for: Menthyl esterification allows chiral resolution for the synthesis of artificial glutamate analogs
Source: Beilstein J Org Chem. 2021 Feb 24;17:540–50. doi: 10.3762/bjoc.17.48 (PMC7934734; doi:10.3762/bjoc.17.48)
Supplement: File 4 — CIF file for the X-ray structure of the menthyl ester 10. [file Beilstein_J_Org_Chem-17-540-s004.cif]

####################################################################### 
# 
# This file contains crystal structure data downloaded from the 
# Cambridge Structural Database (CSD) hosted by the Cambridge 
# Crystallographic Data Centre (CCDC).
# 
# Full information about CCDC data access policies and citation 
# guidelines are available at http://www.ccdc.cam.ac.uk/access/V1 
# 
# Audit and citation data items may have been added by the CCDC. 
# Please retain this information to preserve the provenance of 
# this file and to allow appropriate attribution of the data. 
# 
#######################################################################

data_global
_audit_creation_date             2020-09-02
_audit_creation_method           'by CrystalStructure 4.3'
_audit_update_record             ?

#==============================================================================
# PROCESSING SUMMARY (IUCr Office Use Only)

_journal_date_recd_electronic    ?
_journal_date_from_coeditor      ?
_journal_date_accepted           ?
_journal_coeditor_code           ?

#==============================================================================
# SUBMISSION DETAILS

_publ_contact_author_name        'ENTER NAME'
_publ_contact_author_email       'ENTER EMAIL ADDRESS'
_publ_contact_author_fax         'ENTER FAX NUMBER'
_publ_contact_author_phone       'ENTER PHONE NUMBER'
_publ_contact_letter             
;
    ENTER TEXT OF LETTER
;
_publ_requested_journal          'ENTER JOURNAL NAME HERE'
_publ_requested_category         'CHOOSE FI FM FO CI CM CO or AD'
_publ_requested_coeditor_name    ?

#==============================================================================
# TITLE AND AUTHOR LIST

_publ_section_title              
;
    ENTER SECTION TITLE
;
_publ_section_title_footnote     
;
    ENTER FOOTNOTE TO TITLE OF PAPER
;
loop_
_publ_author_name
_publ_author_footnote
_publ_author_address
' FIRST AUTHORS NAME '
;
  FIRST AUTHORS FOOTNOTES
;
;
  FIRST AUTHORS ADDRESS
;
_publ_section_synopsis           
;
    ENTER SYNOPSIS
;

#==============================================================================
# TEXT

_publ_section_abstract           
;
    ENTER ABSTRACT
;
_publ_section_comment            
;
    ENTER TEXT
;
_publ_section_references         
;
    ENTER OTHER REFERENCES

    Rigaku (2018). CrystalStructure. Version 4.3. 
    Rigaku Corporation, Tokyo, Japan.

    Sheldrick, G. M. (2014). Acta Cryst. (2014). A70, C1437.
    SHELXT Version 2018/2

    Sheldrick, G.M. (2008) SHELXL Version 2018/3, Acta Cryst. A64, 112-122.

    Rigaku (1995). ABSCOR. 
    Rigaku Corporation, Tokyo, Japan.

;
_publ_section_figure_captions    
;
    ENTER FIGURE CAPTIONS
;
_publ_section_exptl_prep         
;
    ENTER COMPOUND PREPARATION DETAILS
;
_publ_section_exptl_refinement   
;
    ENTER SPECIAL DETAILS OF THE REFINEMENT
;

#==============================================================================
data_20200831_AA70052-002
_database_code_depnum_ccdc_archive 'CCDC 2030829'
loop_
_audit_author_name
_audit_author_address
'Saori Tahara'
;Mitsubishi Tanabe Pharma Cooperation
Japan
;
_audit_update_record             
;
2020-09-07 deposited with the CCDC.	2020-09-08 downloaded from the CCDC.
;

#==============================================================================
# CHEMICAL DATA

_chemical_formula_sum            'C23 H33 N O7'
_chemical_formula_moiety         'C23 H33 N O7'
_chemical_formula_weight         435.52
_chemical_melting_point          ?
_chemical_absolute_configuration syn


#==============================================================================
# CRYSTAL DATA
_space_group_crystal_system      orthorhombic
_space_group_name_H-M_alt        'P 21 21 21'
_space_group_name_Hall           'P 2ac 2ab'
_space_group_IT_number           19
loop_
_space_group_symop_id
_space_group_symop_operation_xyz
1 +X,+Y,+Z
2 1/2-X,-Y,1/2+Z
3 1/2+X,1/2-Y,-Z
4 -X,1/2+Y,1/2-Z
#------------------------------------------------------------------------------
_cell_length_a                   6.49242(16)
_cell_length_b                   7.62140(18)
_cell_length_c                   45.6289(11)
_cell_angle_alpha                90.0000
_cell_angle_beta                 90.0000
_cell_angle_gamma                90.0000
_cell_volume                     2257.78(9)
_cell_formula_units_Z            4
_cell_measurement_reflns_used    23605
_cell_measurement_theta_min      3.88
_cell_measurement_theta_max      68.19
_cell_measurement_temperature    243
#------------------------------------------------------------------------------
_exptl_crystal_description       block
_exptl_crystal_colour            colorless
_exptl_crystal_size_max          0.300
_exptl_crystal_size_mid          0.200
_exptl_crystal_size_min          0.100
_exptl_crystal_density_diffrn    1.281
_exptl_crystal_density_meas      ?
_exptl_crystal_density_method    'not measured'
_exptl_crystal_F_000             936.00
_exptl_absorpt_coefficient_mu    0.780
_exptl_absorpt_correction_type   multi-scan
_exptl_absorpt_process_details   'ABSCOR (Rigaku, 1995)'
_exptl_absorpt_correction_T_min  0.754
_exptl_absorpt_correction_T_max  0.925

#==============================================================================
# EXPERIMENTAL DATA

_diffrn_ambient_temperature      243
_diffrn_radiation_type           'Cu K\a'
_diffrn_radiation_wavelength     1.54187
_diffrn_measurement_device_type  'Rigaku R-AXIS RAPID'
_diffrn_measurement_method       \w
_diffrn_detector_area_resol_mean 10.000
_diffrn_reflns_number            24175
_diffrn_reflns_av_unetI/netI     0.0213
_diffrn_reflns_av_R_equivalents  0.0303
_diffrn_reflns_theta_max         68.187
_diffrn_reflns_theta_min         3.875
_diffrn_reflns_theta_full        67.687
_diffrn_measured_fraction_theta_max 0.997
_diffrn_measured_fraction_theta_full 0.997
_diffrn_reflns_Laue_measured_fraction_max 0.997
_diffrn_reflns_Laue_measured_fraction_full 0.997
_diffrn_reflns_point_group_measured_fraction_max 0.996
_diffrn_reflns_point_group_measured_fraction_full 0.996
_diffrn_reflns_limit_h_min       -7
_diffrn_reflns_limit_h_max       7
_diffrn_reflns_limit_k_min       -9
_diffrn_reflns_limit_k_max       9
_diffrn_reflns_limit_l_min       -54
_diffrn_reflns_limit_l_max       54
_diffrn_standards_number         0
_diffrn_standards_interval_count .
_diffrn_standards_decay_%        ?
_reflns_number_total             4090
_reflns_number_gt                3817
_reflns_threshold_expression     F^2^>2.0\s(F^2^)
_reflns_Friedel_coverage         0.689
_reflns_Friedel_fraction_max     0.994
_reflns_Friedel_fraction_full    0.994

#==============================================================================
# REFINEMENT DATA

_refine_special_details          
;
    Refinement was performed using all reflections. The weighted 
    R-factor (wR) and goodness of fit (S) are based on F^2^.
    R-factor (gt) are based on F. The threshold expression of
    F^2^ > 2.0 sigma(F^2^) is used only for calculating R-factor (gt).
;
_refine_ls_structure_factor_coef Fsqd
_refine_ls_R_factor_all          0.0361
_refine_ls_R_factor_gt           0.0329
_refine_ls_wR_factor_ref         0.0889
_refine_ls_wR_factor_gt          0.0867
_refine_ls_number_restraints     0
_refine_ls_hydrogen_treatment    mixed
_refine_ls_number_reflns         4090
_refine_ls_number_parameters     284
_refine_ls_goodness_of_fit_ref   1.066
_refine_ls_weighting_scheme      calc
_refine_ls_weighting_details     
'w = 1/[\s^2^(Fo^2^)+(0.0464P)^2^+0.2793P] where P=(Fo^2^+2Fc^2^)/3'
_atom_sites_solution_hydrogens   geom
_atom_sites_solution_primary     direct
_atom_sites_solution_secondary   difmap
_refine_ls_shift/su_max          0.005
_refine_diff_density_max         0.15
_refine_diff_density_min         -0.11
_refine_ls_extinction_method     none
_refine_ls_extinction_coef       ?
_refine_ls_abs_structure_details 
;
 Flack x determined using 1443 quotients [(I+)-(I-)]/[(I+)+(I-)]
 (Parsons, Flack and Wagner, Acta Cryst. B69 (2013) 249-259).
;
_refine_ls_abs_structure_Flack   -0.01(5)

loop_
_atom_type_symbol
_atom_type_description
_atom_type_scat_dispersion_real
_atom_type_scat_dispersion_imag
_atom_type_scat_source
C C 0.0181 0.0091
;
International Tables for Crystallography
(Vol. C, Tables 4.2.6.8 and 6.1.1.4)
;
H H 0.0000 0.0000
;
International Tables for Crystallography
(Vol. C, Table 6.1.1.4)
;
N N 0.0311 0.0180
;
International Tables for Crystallography
(Vol. C, Tables 4.2.6.8 and 6.1.1.4)
;
O O 0.0492 0.0322
;
International Tables for Crystallography
(Vol. C, Tables 4.2.6.8 and 6.1.1.4)
;

#==============================================================================
# ATOMIC COORDINATES AND THERMAL PARAMETERS

loop_
_atom_site_label
_atom_site_type_symbol
_atom_site_fract_x
_atom_site_fract_y
_atom_site_fract_z
_atom_site_U_iso_or_equiv
_atom_site_adp_type
_atom_site_occupancy
_atom_site_site_symmetry_order
_atom_site_calc_flag
_atom_site_refinement_flags_posn
_atom_site_refinement_flags_adp
_atom_site_refinement_flags_occupancy
_atom_site_disorder_assembly
_atom_site_disorder_group
O1 O 0.5905(2) 0.6073(2) 0.64828(3) 0.0396(3) Uani 1 1 d . . . . .
O2 O 0.5810(2) 0.2811(2) 0.59814(3) 0.0434(4) Uani 1 1 d . . . . .
O3 O 0.7716(3) 0.7028(2) 0.60966(3) 0.0526(4) Uani 1 1 d . . . . .
O4 O 0.1084(3) 0.2403(2) 0.59304(4) 0.0567(5) Uani 1 1 d . . . . .
O6 O 0.5521(4) 0.7506(3) 0.54462(4) 0.0732(6) Uani 1 1 d . . . . .
O7 O 0.4232(4) 0.2045(3) 0.51265(4) 0.0818(7) Uani 1 1 d . . . . .
O32 O 0.8937(4) 0.7103(3) 0.54124(4) 0.0752(6) Uani 1 1 d . . . . .
N8 N 0.6729(4) 0.3602(3) 0.53559(4) 0.0557(6) Uani 1 1 d . . . . .
C9 C 0.6198(3) 0.6352(3) 0.61958(4) 0.0392(5) Uani 1 1 d . . . . .
C10 C 0.5177(3) 0.4269(3) 0.58031(4) 0.0373(5) Uani 1 1 d . . . . .
C11 C 0.7686(3) 0.6389(3) 0.66723(4) 0.0362(5) Uani 1 1 d . . . . .
H11 H 0.847517 0.740550 0.659704 0.043 Uiso 1 1 calc R U . . .
C12 C 0.6841(3) 0.6819(3) 0.69766(4) 0.0362(5) Uani 1 1 d . . . . .
H12 H 0.592210 0.584228 0.703446 0.043 Uiso 1 1 calc R U . . .
C13 C 0.5549(3) 0.8505(3) 0.69806(4) 0.0422(5) Uani 1 1 d . . . . .
H13 H 0.452885 0.841028 0.682007 0.051 Uiso 1 1 calc R U . . .
C14 C 1.0794(4) 0.4870(3) 0.68859(5) 0.0460(5) Uani 1 1 d . . . . .
H14 H 1.166442 0.588910 0.683335 0.055 Uiso 1 1 calc R U . . .
C15 C 0.3994(4) 0.0341(3) 0.61920(5) 0.0491(6) Uani 1 1 d . . . . .
H15 H 0.502763 -0.009663 0.631631 0.059 Uiso 1 1 calc R U . . .
C16 C 0.7025(5) 0.6632(4) 0.54878(5) 0.0537(7) Uani 1 1 d . . . . .
C17 C 0.3565(4) 0.3517(3) 0.55929(5) 0.0453(5) Uani 1 1 d . . . . .
H17 H 0.247259 0.437376 0.554370 0.054 Uiso 1 1 calc R U . . .
C18 C 0.8632(4) 0.6856(3) 0.71956(5) 0.0446(5) Uani 1 1 d . . . . .
H18A H 0.951993 0.786165 0.715126 0.053 Uiso 1 1 calc R U . . .
H18B H 0.808017 0.702072 0.739362 0.053 Uiso 1 1 calc R U . . .
C19 C 0.9027(4) 0.4776(3) 0.66655(5) 0.0437(5) Uani 1 1 d . . . . .
H19A H 0.959588 0.463269 0.646800 0.052 Uiso 1 1 calc R U . . .
H19B H 0.817968 0.374284 0.670849 0.052 Uiso 1 1 calc R U . . .
C20 C 0.7030(4) 0.4758(3) 0.56053(5) 0.0439(5) Uani 1 1 d . . . . .
H20 H 0.834712 0.449382 0.570524 0.053 Uiso 1 1 calc R U . . .
C21 C 0.4836(5) 0.2979(4) 0.53267(5) 0.0542(7) Uani 1 1 d . . . . .
C22 C 0.4430(4) 0.5704(3) 0.60112(4) 0.0402(5) Uani 1 1 d . . . . .
H22A H 0.385350 0.668011 0.589802 0.048 Uiso 1 1 calc R U . . .
H22B H 0.334321 0.523787 0.613831 0.048 Uiso 1 1 calc R U . . .
C23 C 0.4587(4) 0.1268(3) 0.59182(5) 0.0433(5) Uani 1 1 d . . . . .
H23 H 0.540293 0.046153 0.579397 0.052 Uiso 1 1 calc R U . . .
C24 C 0.9914(4) 0.5199(3) 0.71893(5) 0.0485(6) Uani 1 1 d . . . . .
H24A H 0.905715 0.419898 0.724745 0.058 Uiso 1 1 calc R U . . .
H24B H 1.104350 0.530228 0.733073 0.058 Uiso 1 1 calc R U . . .
C25 C 0.2735(4) 0.1909(3) 0.57448(5) 0.0485(6) Uani 1 1 d . . . . .
H25 H 0.228667 0.101700 0.560058 0.058 Uiso 1 1 calc R U . . .
C26 C 0.2050(4) 0.0123(4) 0.62635(6) 0.0559(6) Uani 1 1 d . . . . .
H26 H 0.172458 -0.057567 0.642686 0.067 Uiso 1 1 calc R U . . .
C27 C 0.6787(4) 1.0174(3) 0.69278(6) 0.0538(6) Uani 1 1 d . . . . .
H27A H 0.755616 1.006243 0.674647 0.065 Uiso 1 1 calc R U . . .
H27B H 0.585720 1.116690 0.691393 0.065 Uiso 1 1 calc R U . . .
H27C H 0.773511 1.035506 0.708922 0.065 Uiso 1 1 calc R U . . .
C28 C 0.4342(4) 0.8695(4) 0.72668(5) 0.0562(6) Uani 1 1 d . . . . .
H28A H 0.355028 0.763647 0.730186 0.067 Uiso 1 1 calc R U . . .
H28B H 0.529509 0.887865 0.742768 0.067 Uiso 1 1 calc R U . . .
H28C H 0.341717 0.969049 0.725239 0.067 Uiso 1 1 calc R U . . .
C29 C 1.2135(5) 0.3243(4) 0.68761(7) 0.0628(7) Uani 1 1 d . . . . .
H29A H 1.266332 0.308307 0.667899 0.075 Uiso 1 1 calc R U . . .
H29B H 1.327673 0.337789 0.701136 0.075 Uiso 1 1 calc R U . . .
H29C H 1.132421 0.222703 0.693151 0.075 Uiso 1 1 calc R U . . .
C30 C 0.0343(4) 0.0949(4) 0.60936(6) 0.0621(7) Uani 1 1 d . . . . .
H30A H -0.025758 0.008270 0.595990 0.075 Uiso 1 1 calc R U . . .
H30B H -0.073861 0.134075 0.622838 0.075 Uiso 1 1 calc R U . . .
C31 C 0.9099(8) 0.8772(5) 0.52607(7) 0.1068(15) Uani 1 1 d . . . . .
H31A H 1.053165 0.900633 0.521488 0.128 Uiso 1 1 calc R U . . .
H31B H 0.830576 0.872577 0.508068 0.128 Uiso 1 1 calc R U . . .
H31C H 0.856722 0.969951 0.538511 0.128 Uiso 1 1 calc R U . . .
H33 H 0.760(5) 0.351(4) 0.5224(7) 0.071(10) Uiso 1 1 d . . . . .

loop_
_atom_site_aniso_label
_atom_site_aniso_U_11
_atom_site_aniso_U_22
_atom_site_aniso_U_33
_atom_site_aniso_U_23
_atom_site_aniso_U_13
_atom_site_aniso_U_12
O1 0.0414(8) 0.0466(9) 0.0306(7) -0.0013(6) -0.0001(6) -0.0051(7)
O2 0.0441(8) 0.0400(8) 0.0462(8) 0.0050(6) -0.0118(7) -0.0025(7)
O3 0.0578(10) 0.0642(11) 0.0357(7) -0.0027(7) 0.0049(7) -0.0210(9)
O4 0.0402(9) 0.0552(11) 0.0747(11) 0.0101(9) -0.0040(8) -0.0020(8)
O6 0.0996(16) 0.0587(13) 0.0612(11) 0.0169(9) -0.0045(11) 0.0019(13)
O7 0.1208(18) 0.0804(14) 0.0440(9) -0.0172(9) -0.0226(11) -0.0185(15)
O32 0.0943(15) 0.0787(14) 0.0527(10) -0.0069(9) 0.0230(10) -0.0369(13)
N8 0.0716(15) 0.0585(14) 0.0371(10) -0.0132(9) 0.0079(10) -0.0061(12)
C9 0.0482(13) 0.0380(11) 0.0312(10) -0.0039(8) 0.0024(9) -0.0029(10)
C10 0.0406(12) 0.0372(12) 0.0340(10) -0.0006(8) -0.0050(9) -0.0008(9)
C11 0.0381(11) 0.0391(11) 0.0314(9) -0.0018(8) -0.0006(8) -0.0048(10)
C12 0.0403(12) 0.0362(11) 0.0322(9) -0.0014(8) 0.0017(8) -0.0042(9)
C13 0.0414(12) 0.0464(13) 0.0390(11) -0.0033(9) -0.0002(9) 0.0021(11)
C14 0.0446(13) 0.0411(13) 0.0522(12) -0.0015(10) -0.0025(10) 0.0030(11)
C15 0.0566(15) 0.0378(12) 0.0529(13) 0.0014(10) -0.0022(11) 0.0049(11)
C16 0.0748(18) 0.0546(16) 0.0317(10) -0.0055(10) 0.0055(11) -0.0167(15)
C17 0.0502(13) 0.0453(13) 0.0405(11) -0.0014(10) -0.0143(10) -0.0036(11)
C18 0.0510(13) 0.0474(13) 0.0353(10) -0.0037(9) -0.0046(9) 0.0011(11)
C19 0.0482(13) 0.0413(12) 0.0416(11) -0.0058(9) 0.0018(10) -0.0006(11)
C20 0.0484(13) 0.0498(13) 0.0335(10) -0.0073(9) 0.0028(9) -0.0049(11)
C21 0.0771(18) 0.0514(15) 0.0341(11) -0.0039(10) -0.0106(11) -0.0060(14)
C22 0.0423(12) 0.0438(12) 0.0345(10) -0.0032(8) -0.0026(9) 0.0006(10)
C23 0.0472(13) 0.0362(12) 0.0464(11) -0.0055(9) -0.0018(10) -0.0004(11)
C24 0.0528(14) 0.0477(14) 0.0451(12) 0.0040(10) -0.0069(11) 0.0022(12)
C25 0.0525(14) 0.0453(13) 0.0477(12) -0.0034(10) -0.0104(10) -0.0096(12)
C26 0.0619(16) 0.0447(14) 0.0610(15) 0.0057(11) 0.0057(12) -0.0044(13)
C27 0.0561(15) 0.0396(13) 0.0657(15) 0.0015(11) 0.0035(12) 0.0051(12)
C28 0.0517(14) 0.0633(16) 0.0536(13) -0.0093(12) 0.0073(11) 0.0072(14)
C29 0.0572(16) 0.0572(17) 0.0740(17) -0.0053(13) -0.0051(13) 0.0131(14)
C30 0.0522(16) 0.0581(17) 0.0760(17) 0.0070(13) 0.0019(13) -0.0110(13)
C31 0.164(4) 0.089(3) 0.0669(18) 0.0020(18) 0.026(2) -0.066(3)

#==============================================================================
_computing_data_collection       'RAPID AUTO (Rigaku, ????)'
_computing_cell_refinement       'RAPID AUTO'
_computing_data_reduction        'RAPID AUTO'
_computing_structure_solution    'SHELXT Version 2018/2 (Sheldrick, 2014)'
_computing_structure_refinement  'SHELXL Version 2018/3 (Sheldrick, 2008)'
_computing_publication_material  'CrystalStructure 4.3 (Rigaku, 2018)'
_computing_molecular_graphics    'CrystalStructure 4.3'

#==============================================================================
# MOLECULAR GEOMETRY

_geom_special_details            
;
 All esds (except the esd in the dihedral angle between two l.s. planes)
 are estimated using the full covariance matrix.  The cell esds are taken
 into account individually in the estimation of esds in distances, angles
 and torsion angles; correlations between esds in cell parameters are only
 used when they are defined by crystal symmetry.  An approximate (isotropic)
 treatment of cell esds is used for estimating esds involving l.s. planes.
;

loop_
_geom_bond_atom_site_label_1
_geom_bond_atom_site_label_2
_geom_bond_distance
_geom_bond_site_symmetry_2
_geom_bond_publ_flag
O1 C9 1.340(2) . ?
O1 C11 1.464(2) . ?
O2 C10 1.437(3) . ?
O2 C23 1.448(3) . ?
O3 C9 1.200(3) . ?
O4 C25 1.417(3) . ?
O4 C30 1.419(3) . ?
O6 C16 1.197(4) . ?
O7 C21 1.222(3) . ?
O32 C16 1.337(3) . ?
O32 C31 1.452(4) . ?
N8 C21 1.324(4) . ?
N8 C20 1.452(3) . ?
N8 H33 0.83(3) . ?
C9 C22 1.507(3) . ?
C10 C22 1.528(3) . ?
C10 C17 1.531(3) . ?
C10 C20 1.549(3) . ?
C11 C19 1.507(3) . ?
C11 C12 1.529(3) . ?
C11 H11 0.9900 . ?
C12 C18 1.534(3) . ?
C12 C13 1.534(3) . ?
C12 H12 0.9900 . ?
C13 C27 1.524(3) . ?
C13 C28 1.530(3) . ?
C13 H13 0.9900 . ?
C14 C29 1.516(3) . ?
C14 C24 1.518(3) . ?
C14 C19 1.528(3) . ?
C14 H14 0.9900 . ?
C15 C26 1.314(4) . ?
C15 C23 1.486(3) . ?
C15 H15 0.9400 . ?
C16 C20 1.526(4) . ?
C17 C25 1.507(3) . ?
C17 C21 1.525(3) . ?
C17 H17 0.9900 . ?
C18 C24 1.513(3) . ?
C18 H18A 0.9800 . ?
C18 H18B 0.9800 . ?
C19 H19A 0.9800 . ?
C19 H19B 0.9800 . ?
C20 H20 0.9900 . ?
C22 H22A 0.9800 . ?
C22 H22B 0.9800 . ?
C23 C25 1.520(3) . ?
C23 H23 0.9900 . ?
C24 H24A 0.9800 . ?
C24 H24B 0.9800 . ?
C25 H25 0.9900 . ?
C26 C30 1.492(4) . ?
C26 H26 0.9400 . ?
C27 H27A 0.9700 . ?
C27 H27B 0.9700 . ?
C27 H27C 0.9700 . ?
C28 H28A 0.9700 . ?
C28 H28B 0.9700 . ?
C28 H28C 0.9700 . ?
C29 H29A 0.9700 . ?
C29 H29B 0.9700 . ?
C29 H29C 0.9700 . ?
C30 H30A 0.9800 . ?
C30 H30B 0.9800 . ?
C31 H31A 0.9700 . ?
C31 H31B 0.9700 . ?
C31 H31C 0.9700 . ?

loop_
_geom_angle_atom_site_label_1
_geom_angle_atom_site_label_2
_geom_angle_atom_site_label_3
_geom_angle
_geom_angle_site_symmetry_1
_geom_angle_site_symmetry_3
_geom_angle_publ_flag
C9 O1 C11 116.01(16) . . ?
C10 O2 C23 111.00(15) . . ?
C25 O4 C30 111.3(2) . . ?
C16 O32 C31 115.2(3) . . ?
C21 N8 C20 114.9(2) . . ?
C21 N8 H33 122(2) . . ?
C20 N8 H33 122(2) . . ?
O3 C9 O1 123.59(19) . . ?
O3 C9 C22 123.73(18) . . ?
O1 C9 C22 112.68(18) . . ?
O2 C10 C22 107.00(16) . . ?
O2 C10 C17 105.09(17) . . ?
C22 C10 C17 116.15(19) . . ?
O2 C10 C20 107.06(18) . . ?
C22 C10 C20 115.88(19) . . ?
C17 C10 C20 104.84(17) . . ?
O1 C11 C19 108.04(17) . . ?
O1 C11 C12 106.74(16) . . ?
C19 C11 C12 113.64(17) . . ?
O1 C11 H11 109.4 . . ?
C19 C11 H11 109.4 . . ?
C12 C11 H11 109.4 . . ?
C11 C12 C18 108.88(18) . . ?
C11 C12 C13 112.74(17) . . ?
C18 C12 C13 113.07(17) . . ?
C11 C12 H12 107.3 . . ?
C18 C12 H12 107.3 . . ?
C13 C12 H12 107.3 . . ?
C27 C13 C28 109.0(2) . . ?
C27 C13 C12 114.11(18) . . ?
C28 C13 C12 111.68(19) . . ?
C27 C13 H13 107.2 . . ?
C28 C13 H13 107.2 . . ?
C12 C13 H13 107.2 . . ?
C29 C14 C24 112.2(2) . . ?
C29 C14 C19 111.9(2) . . ?
C24 C14 C19 109.00(19) . . ?
C29 C14 H14 107.8 . . ?
C24 C14 H14 107.8 . . ?
C19 C14 H14 107.8 . . ?
C26 C15 C23 121.2(2) . . ?
C26 C15 H15 119.4 . . ?
C23 C15 H15 119.4 . . ?
O6 C16 O32 124.5(3) . . ?
O6 C16 C20 125.3(3) . . ?
O32 C16 C20 109.9(3) . . ?
C25 C17 C21 110.0(2) . . ?
C25 C17 C10 105.13(17) . . ?
C21 C17 C10 103.28(19) . . ?
C25 C17 H17 112.6 . . ?
C21 C17 H17 112.6 . . ?
C10 C17 H17 112.6 . . ?
C24 C18 C12 112.92(18) . . ?
C24 C18 H18A 109.0 . . ?
C12 C18 H18A 109.0 . . ?
C24 C18 H18B 109.0 . . ?
C12 C18 H18B 109.0 . . ?
H18A C18 H18B 107.8 . . ?
C11 C19 C14 112.44(18) . . ?
C11 C19 H19A 109.1 . . ?
C14 C19 H19A 109.1 . . ?
C11 C19 H19B 109.1 . . ?
C14 C19 H19B 109.1 . . ?
H19A C19 H19B 107.8 . . ?
N8 C20 C16 106.98(18) . . ?
N8 C20 C10 101.90(19) . . ?
C16 C20 C10 115.4(2) . . ?
N8 C20 H20 110.7 . . ?
C16 C20 H20 110.7 . . ?
C10 C20 H20 110.7 . . ?
O7 C21 N8 125.6(3) . . ?
O7 C21 C17 125.3(3) . . ?
N8 C21 C17 109.00(19) . . ?
C9 C22 C10 109.90(18) . . ?
C9 C22 H22A 109.7 . . ?
C10 C22 H22A 109.7 . . ?
C9 C22 H22B 109.7 . . ?
C10 C22 H22B 109.7 . . ?
H22A C22 H22B 108.2 . . ?
O2 C23 C15 111.16(18) . . ?
O2 C23 C25 106.06(18) . . ?
C15 C23 C25 112.7(2) . . ?
O2 C23 H23 109.0 . . ?
C15 C23 H23 109.0 . . ?
C25 C23 H23 109.0 . . ?
C18 C24 C14 111.22(19) . . ?
C18 C24 H24A 109.4 . . ?
C14 C24 H24A 109.4 . . ?
C18 C24 H24B 109.4 . . ?
C14 C24 H24B 109.4 . . ?
H24A C24 H24B 108.0 . . ?
O4 C25 C17 109.2(2) . . ?
O4 C25 C23 111.87(18) . . ?
C17 C25 C23 102.57(19) . . ?
O4 C25 H25 111.0 . . ?
C17 C25 H25 111.0 . . ?
C23 C25 H25 111.0 . . ?
C15 C26 C30 122.1(2) . . ?
C15 C26 H26 119.0 . . ?
C30 C26 H26 119.0 . . ?
C13 C27 H27A 109.5 . . ?
C13 C27 H27B 109.5 . . ?
H27A C27 H27B 109.5 . . ?
C13 C27 H27C 109.5 . . ?
H27A C27 H27C 109.5 . . ?
H27B C27 H27C 109.5 . . ?
C13 C28 H28A 109.5 . . ?
C13 C28 H28B 109.5 . . ?
H28A C28 H28B 109.5 . . ?
C13 C28 H28C 109.5 . . ?
H28A C28 H28C 109.5 . . ?
H28B C28 H28C 109.5 . . ?
C14 C29 H29A 109.5 . . ?
C14 C29 H29B 109.5 . . ?
H29A C29 H29B 109.5 . . ?
C14 C29 H29C 109.5 . . ?
H29A C29 H29C 109.5 . . ?
H29B C29 H29C 109.5 . . ?
O4 C30 C26 110.5(2) . . ?
O4 C30 H30A 109.5 . . ?
C26 C30 H30A 109.5 . . ?
O4 C30 H30B 109.5 . . ?
C26 C30 H30B 109.5 . . ?
H30A C30 H30B 108.1 . . ?
O32 C31 H31A 109.5 . . ?
O32 C31 H31B 109.5 . . ?
H31A C31 H31B 109.5 . . ?
O32 C31 H31C 109.5 . . ?
H31A C31 H31C 109.5 . . ?
H31B C31 H31C 109.5 . . ?

loop_
_geom_torsion_atom_site_label_1
_geom_torsion_atom_site_label_2
_geom_torsion_atom_site_label_3
_geom_torsion_atom_site_label_4
_geom_torsion
_geom_torsion_site_symmetry_1
_geom_torsion_site_symmetry_2
_geom_torsion_site_symmetry_3
_geom_torsion_site_symmetry_4
_geom_torsion_publ_flag
C11 O1 C9 O3 -9.2(3) . . . . ?
C11 O1 C9 C22 170.03(17) . . . . ?
C23 O2 C10 C22 118.52(18) . . . . ?
C23 O2 C10 C17 -5.5(2) . . . . ?
C23 O2 C10 C20 -116.63(18) . . . . ?
C9 O1 C11 C19 -82.7(2) . . . . ?
C9 O1 C11 C12 154.71(18) . . . . ?
O1 C11 C12 C18 170.52(17) . . . . ?
C19 C11 C12 C18 51.5(2) . . . . ?
O1 C11 C12 C13 -63.2(2) . . . . ?
C19 C11 C12 C13 177.84(18) . . . . ?
C11 C12 C13 C27 -68.3(2) . . . . ?
C18 C12 C13 C27 55.8(2) . . . . ?
C11 C12 C13 C28 167.5(2) . . . . ?
C18 C12 C13 C28 -68.4(2) . . . . ?
C31 O32 C16 O6 -2.4(4) . . . . ?
C31 O32 C16 C20 172.1(2) . . . . ?
O2 C10 C17 C25 23.6(2) . . . . ?
C22 C10 C17 C25 -94.5(2) . . . . ?
C20 C10 C17 C25 136.3(2) . . . . ?
O2 C10 C17 C21 -91.7(2) . . . . ?
C22 C10 C17 C21 150.3(2) . . . . ?
C20 C10 C17 C21 21.0(2) . . . . ?
C11 C12 C18 C24 -53.4(2) . . . . ?
C13 C12 C18 C24 -179.52(18) . . . . ?
O1 C11 C19 C14 -172.75(18) . . . . ?
C12 C11 C19 C14 -54.5(3) . . . . ?
C29 C14 C19 C11 -179.8(2) . . . . ?
C24 C14 C19 C11 55.5(3) . . . . ?
C21 N8 C20 C16 -101.7(3) . . . . ?
C21 N8 C20 C10 19.8(3) . . . . ?
O6 C16 C20 N8 85.2(3) . . . . ?
O32 C16 C20 N8 -89.2(2) . . . . ?
O6 C16 C20 C10 -27.3(3) . . . . ?
O32 C16 C20 C10 158.28(19) . . . . ?
O2 C10 C20 N8 87.1(2) . . . . ?
C22 C10 C20 N8 -153.64(19) . . . . ?
C17 C10 C20 N8 -24.2(2) . . . . ?
O2 C10 C20 C16 -157.44(18) . . . . ?
C22 C10 C20 C16 -38.2(3) . . . . ?
C17 C10 C20 C16 91.3(2) . . . . ?
C20 N8 C21 O7 176.9(3) . . . . ?
C20 N8 C21 C17 -6.6(3) . . . . ?
C25 C17 C21 O7 54.8(3) . . . . ?
C10 C17 C21 O7 166.6(3) . . . . ?
C25 C17 C21 N8 -121.6(2) . . . . ?
C10 C17 C21 N8 -9.9(3) . . . . ?
O3 C9 C22 C10 61.2(3) . . . . ?
O1 C9 C22 C10 -118.0(2) . . . . ?
O2 C10 C22 C9 65.0(2) . . . . ?
C17 C10 C22 C9 -178.05(18) . . . . ?
C20 C10 C22 C9 -54.3(2) . . . . ?
C10 O2 C23 C15 -137.3(2) . . . . ?
C10 O2 C23 C25 -14.5(2) . . . . ?
C26 C15 C23 O2 119.5(3) . . . . ?
C26 C15 C23 C25 0.7(3) . . . . ?
C12 C18 C24 C14 58.2(3) . . . . ?
C29 C14 C24 C18 178.4(2) . . . . ?
C19 C14 C24 C18 -57.1(3) . . . . ?
C30 O4 C25 C17 -176.0(2) . . . . ?
C30 O4 C25 C23 -63.1(3) . . . . ?
C21 C17 C25 O4 -162.13(18) . . . . ?
C10 C17 C25 O4 87.3(2) . . . . ?
C21 C17 C25 C23 79.0(2) . . . . ?
C10 C17 C25 C23 -31.5(2) . . . . ?
O2 C23 C25 O4 -88.5(2) . . . . ?
C15 C23 C25 O4 33.3(3) . . . . ?
O2 C23 C25 C17 28.4(2) . . . . ?
C15 C23 C25 C17 150.2(2) . . . . ?
C23 C15 C26 C30 -6.7(4) . . . . ?
C25 O4 C30 C26 55.8(3) . . . . ?
C15 C26 C30 O4 -21.0(4) . . . . ?

loop_
_geom_hbond_atom_site_label_D
_geom_hbond_atom_site_label_H
_geom_hbond_atom_site_label_A
_geom_hbond_site_symmetry_D
_geom_hbond_site_symmetry_H
_geom_hbond_site_symmetry_A
_geom_hbond_distance_DA
_geom_hbond_distance_DH
_geom_hbond_distance_HA
_geom_hbond_angle_DHA
_geom_hbond_publ_flag
N1 H1 O3 . . 3_556 2.780(3) 0.83(3) 1.96(3) 168(3) no

#==============================================================================
# Additional structures and associated data_? identifiers
# should be added at this point if there is more than one 
# structure analysis in the CIF.

_shelx_res_file                  
;
TITL 20200831_AA70052-002
    shelxl.res
    created by SHELXL-2018/3 at 15:12:04 on 01-Sep-2020
CELL  1.54187 6.49242 7.62140 45.62888 90.00000 90.00000 90.00000
ZERR  4 0.00016 0.00018 0.00107 0.00000 0.00000 0.00000
LATT -1
SYMM .50-X,    -Y, .50+Z
SYMM .50+X, .50-Y,    -Z
SYMM    -X, .50+Y, .50-Z
SFAC C H N O
UNIT 92 132 4 28
L.S. 5
FMAP 2
PLAN 38
WPDB -2
HTAB
BOND $H
CONF
LIST 4
TEMP -30.0
ACTA
SIZE 0.300 0.200 0.100
WGHT    0.046400    0.279300
FVAR       0.55725
O1    4    0.590477    0.607290    0.648278    11.00000    0.04136    0.04665 =
         0.03064   -0.00133   -0.00010   -0.00506
O2    4    0.581010    0.281078    0.598135    11.00000    0.04415    0.03999 =
         0.04620    0.00496   -0.01176   -0.00246
O3    4    0.771558    0.702806    0.609659    11.00000    0.05778    0.06421 =
         0.03574   -0.00268    0.00489   -0.02104
O4    4    0.108447    0.240328    0.593040    11.00000    0.04024    0.05522 =
         0.07473    0.01006   -0.00401   -0.00199
O6    4    0.552106    0.750557    0.544615    11.00000    0.09965    0.05865 =
         0.06121    0.01689   -0.00451    0.00188
O7    4    0.423231    0.204491    0.512652    11.00000    0.12083    0.08045 =
         0.04402   -0.01724   -0.02256   -0.01853
O32   4    0.893681    0.710341    0.541242    11.00000    0.09428    0.07868 =
         0.05271   -0.00686    0.02300   -0.03687
N8    3    0.672882    0.360224    0.535594    11.00000    0.07157    0.05846 =
         0.03706   -0.01316    0.00793   -0.00610
C9    1    0.619827    0.635213    0.619578    11.00000    0.04822    0.03799 =
         0.03124   -0.00389    0.00236   -0.00288
C10   1    0.517683    0.426915    0.580306    11.00000    0.04064    0.03720 =
         0.03405   -0.00061   -0.00503   -0.00084
C11   1    0.768638    0.638911    0.667226    11.00000    0.03805    0.03905 =
         0.03143   -0.00182   -0.00056   -0.00479
AFIX  13
H11   2    0.847517    0.740550    0.659704    11.00000   -1.20000
AFIX   0
C12   1    0.684094    0.681944    0.697664    11.00000    0.04035    0.03617 =
         0.03220   -0.00136    0.00175   -0.00419
AFIX  13
H12   2    0.592210    0.584228    0.703446    11.00000   -1.20000
AFIX   0
C13   1    0.554861    0.850457    0.698061    11.00000    0.04140    0.04636 =
         0.03896   -0.00327   -0.00024    0.00213
AFIX  13
H13   2    0.452885    0.841028    0.682007    11.00000   -1.20000
AFIX   0
C14   1    1.079371    0.487023    0.688592    11.00000    0.04464    0.04112 =
         0.05221   -0.00145   -0.00253    0.00305
AFIX  13
H14   2    1.166442    0.588910    0.683335    11.00000   -1.20000
AFIX   0
C15   1    0.399379    0.034140    0.619202    11.00000    0.05658    0.03779 =
         0.05290    0.00141   -0.00217    0.00488
AFIX  43
H15   2    0.502763   -0.009663    0.631631    11.00000   -1.20000
AFIX   0
C16   1    0.702483    0.663176    0.548776    11.00000    0.07475    0.05459 =
         0.03175   -0.00546    0.00551   -0.01665
C17   1    0.356485    0.351658    0.559291    11.00000    0.05017    0.04528 =
         0.04045   -0.00138   -0.01428   -0.00364
AFIX  13
H17   2    0.247259    0.437376    0.554370    11.00000   -1.20000
AFIX   0
C18   1    0.863231    0.685612    0.719563    11.00000    0.05104    0.04735 =
         0.03527   -0.00372   -0.00456    0.00113
AFIX  23
H18A  2    0.951993    0.786165    0.715126    11.00000   -1.20000
H18B  2    0.808017    0.702072    0.739362    11.00000   -1.20000
AFIX   0
C19   1    0.902655    0.477562    0.666547    11.00000    0.04823    0.04129 =
         0.04160   -0.00579    0.00175   -0.00064
AFIX  23
H19A  2    0.959588    0.463269    0.646800    11.00000   -1.20000
H19B  2    0.817968    0.374284    0.670849    11.00000   -1.20000
AFIX   0
C20   1    0.702954    0.475774    0.560532    11.00000    0.04845    0.04977 =
         0.03354   -0.00726    0.00280   -0.00494
AFIX  13
H20   2    0.834712    0.449382    0.570524    11.00000   -1.20000
AFIX   0
C21   1    0.483622    0.297858    0.532669    11.00000    0.07712    0.05144 =
         0.03406   -0.00388   -0.01058   -0.00603
C22   1    0.443016    0.570410    0.601125    11.00000    0.04233    0.04379 =
         0.03446   -0.00320   -0.00260    0.00062
AFIX  23
H22A  2    0.385350    0.668011    0.589802    11.00000   -1.20000
H22B  2    0.334321    0.523787    0.613831    11.00000   -1.20000
AFIX   0
C23   1    0.458700    0.126834    0.591821    11.00000    0.04722    0.03617 =
         0.04644   -0.00554   -0.00177   -0.00038
AFIX  13
H23   2    0.540293    0.046153    0.579397    11.00000   -1.20000
AFIX   0
C24   1    0.991383    0.519887    0.718933    11.00000    0.05276    0.04771 =
         0.04515    0.00403   -0.00694    0.00224
AFIX  23
H24A  2    0.905715    0.419898    0.724745    11.00000   -1.20000
H24B  2    1.104350    0.530228    0.733073    11.00000   -1.20000
AFIX   0
C25   1    0.273472    0.190926    0.574480    11.00000    0.05253    0.04529 =
         0.04769   -0.00344   -0.01035   -0.00955
AFIX  13
H25   2    0.228667    0.101700    0.560058    11.00000   -1.20000
AFIX   0
C26   1    0.204983    0.012303    0.626352    11.00000    0.06195    0.04475 =
         0.06097    0.00567    0.00571   -0.00438
AFIX  43
H26   2    0.172458   -0.057567    0.642686    11.00000   -1.20000
AFIX   0
C27   1    0.678682    1.017399    0.692775    11.00000    0.05606    0.03956 =
         0.06574    0.00153    0.00355    0.00515
AFIX  33
H27A  2    0.755616    1.006243    0.674647    11.00000   -1.20000
H27B  2    0.585720    1.116690    0.691393    11.00000   -1.20000
H27C  2    0.773511    1.035506    0.708922    11.00000   -1.20000
AFIX   0
C28   1    0.434247    0.869496    0.726681    11.00000    0.05169    0.06325 =
         0.05359   -0.00932    0.00729    0.00717
AFIX  33
H28A  2    0.355028    0.763647    0.730186    11.00000   -1.20000
H28B  2    0.529509    0.887865    0.742768    11.00000   -1.20000
H28C  2    0.341717    0.969049    0.725239    11.00000   -1.20000
AFIX   0
C29   1    1.213531    0.324301    0.687606    11.00000    0.05715    0.05721 =
         0.07403   -0.00528   -0.00511    0.01310
AFIX  33
H29A  2    1.266332    0.308307    0.667899    11.00000   -1.20000
H29B  2    1.327673    0.337789    0.701136    11.00000   -1.20000
H29C  2    1.132421    0.222703    0.693151    11.00000   -1.20000
AFIX   0
C30   1    0.034304    0.094929    0.609359    11.00000    0.05217    0.05812 =
         0.07597    0.00702    0.00194   -0.01098
AFIX  23
H30A  2   -0.025758    0.008270    0.595990    11.00000   -1.20000
H30B  2   -0.073861    0.134075    0.622838    11.00000   -1.20000
AFIX   0
C31   1    0.909880    0.877224    0.526068    11.00000    0.16422    0.08917 =
         0.06687    0.00196    0.02623   -0.06602
AFIX  33
H31A  2    1.053165    0.900633    0.521488    11.00000   -1.20000
H31B  2    0.830576    0.872577    0.508068    11.00000   -1.20000
H31C  2    0.856722    0.969951    0.538511    11.00000   -1.20000
AFIX   0
H33   2    0.759779    0.350846    0.522358    11.00000    0.07072
HKLF 4


REM  20200831_AA70052-002
REM wR2 = 0.0889, GooF = S = 1.066, Restrained GooF = 1.066 for all data
REM R1 = 0.0329 for 3817 Fo > 4sig(Fo) and 0.0361 for all 4090 data
REM 284 parameters refined using 0 restraints

END

WGHT      0.0444      0.3046

REM Instructions for potential hydrogen bonds
EQIV $1 x+1, y, z
HTAB C20 O4_$1
HTAB C22 O6
EQIV $2 x+1/2, -y+1/2, -z+1
HTAB N8 O7_$2

REM Highest difference peak  0.148,  deepest hole -0.106,  1-sigma level  0.028
Q1    1   0.7065  0.6417  0.6809  11.00000  0.05    0.15
Q2    1   0.4628  0.4247  0.6040  11.00000  0.05    0.13
Q3    1  -0.0781  0.2323  0.5985  11.00000  0.05    0.13
Q4    1   0.5996  0.6673  0.5336  11.00000  0.05    0.12
Q5    1   0.0237  0.3847  0.5957  11.00000  0.05    0.12
Q6    1   0.8314  0.7090  0.5291  11.00000  0.05    0.11
Q7    1   0.9997  0.4925  0.6756  11.00000  0.05    0.11
Q8    1   0.4299  0.3515  0.5720  11.00000  0.05    0.11
Q9    1   0.2828  0.2714  0.5673  11.00000  0.05    0.11
Q10   1   0.9788  0.7924  0.5336  11.00000  0.05    0.10
Q11   1   0.3947  0.2931  0.5852  11.00000  0.05    0.10
Q12   1   0.9354  0.8128  0.5044  11.00000  0.05    0.10
Q13   1   0.5482  0.5855  0.6098  11.00000  0.05    0.10
Q14   1   0.8482  0.4431  0.6929  11.00000  0.05    0.10
Q15   1   0.7147  0.8472  0.6117  11.00000  0.05    0.10
Q16   1   0.6320  0.9279  0.6997  11.00000  0.05    0.10
Q17   1   0.5015  0.8408  0.7085  11.00000  0.05    0.10
Q18   1   0.4411  0.7207  0.5237  11.00000  0.05    0.10
Q19   1   0.9442  0.7031  0.6135  11.00000  0.05    0.10
Q20   1   0.7454  0.5862  0.6130  11.00000  0.05    0.09
Q21   1   0.8582  0.7506  0.5477  11.00000  0.05    0.09
Q22   1   0.8029  0.5927  0.6136  11.00000  0.05    0.09
Q23   1   0.3939  0.0800  0.5715  11.00000  0.05    0.09
Q24   1   0.9351  0.6121  0.6985  11.00000  0.05    0.09
Q25   1   0.7273  0.2999  0.5908  11.00000  0.05    0.09
Q26   1   0.6676  0.6786  0.5965  11.00000  0.05    0.09
Q27   1   0.6588  0.7155  0.6115  11.00000  0.05    0.09
Q28   1   0.0497  0.2043  0.5348  11.00000  0.05    0.09
Q29   1   0.6111  0.7709  0.6992  11.00000  0.05    0.09
Q30   1   0.6328  0.9945  0.6661  11.00000  0.05    0.09
Q31   1   0.5933  1.1129  0.6777  11.00000  0.05    0.09
Q32   1   0.2149  0.3000  0.5724  11.00000  0.05    0.08
Q33   1   0.4651  0.8637  0.5300  11.00000  0.05    0.08
Q34   1   0.0947 -0.0317  0.6090  11.00000  0.05    0.08
Q35   1   0.7071  0.7222  0.6389  11.00000  0.05    0.08
Q36   1   0.1599  0.1659  0.5573  11.00000  0.05    0.08
Q37   1   0.1683  0.0810  0.5667  11.00000  0.05    0.08
Q38   1   0.5492  0.3403  0.5892  11.00000  0.05    0.08
;

_shelx_res_checksum              82160

_shelx_hkl_file                  
;
   0   0  -4 1554.37   56.36
   0   0   4 1491.18   54.68
   0   0  -4 1467.28   54.33
   0   0   4 1398.45   51.79
   0   0   4 1522.34   54.75
   0   0  -4 1556.48   55.96
   0   0   4 1444.33   53.70
   0   0  -4 1452.33   53.80
   0   0  -4 1485.15   54.95
   0   0   4 1435.44   53.05
   0   0  -5    1.84    0.23
   0   0   5    1.06    0.22
   0   0  -5    1.47    0.34
   0   0   5    1.49    0.18
   0   0   5    0.93    0.34
   0   0  -5    1.22    0.32
   0   0  -5    1.39    0.33
   0   0   5    2.22    0.32
   0   0  -6 1085.23   35.89
   0   0   6 1036.28   34.23
   0   0   6 1018.79   34.84
   0   0  -6 1069.62   36.50
   0   0   6 1079.02   35.15
   0   0  -6 1127.44   36.68
   0   0  -6 1042.53   35.63
   0   0   6 1012.46   34.84
   0   0  -6 1052.25   35.91
   0   0   6 1014.64   34.62
   0   0   7    2.21    0.35
   0   0  -7    1.42    0.58
   0   0   7    1.53    0.56
   0   0   7    1.49    0.29
   0   0  -7    1.80    0.29
   0   0  -7    1.44    0.53
   0   0   7    1.29    0.54
   0   0  -7    1.37    0.55
   0   0   7    2.88    0.53
   0   0  -8 3167.60  157.67
   0   0   8 3001.07  149.30
   0   0  -8 3121.11  158.73
   0   0   8 2931.12  149.26
   0   0   8 3132.69  154.11
   0   0  -8 3165.23  155.60
   0   0  -8 3080.09  159.28
   0   0   8 2974.12  151.87
   0   0  -8 3086.45  160.23
   0   0   8 3042.15  154.29
   0   0  -9    2.00    0.43
   0   0   9    0.13    0.43
   0   0  -9    0.75    0.73
   0   0   9   -0.06    1.20
   0   0   9    0.03    0.56
   0   0   9    0.50    0.68
   0   0  -9    0.25    0.61
   0   0  -9    0.53    0.70
   0   0   9    1.03    0.69
   0   0 -10 2694.56  130.25
   0   0  10 2606.88  123.76
   0   0 -10 2603.32  127.27
   0   0  10 2507.96  122.37
   0   0  10 2646.25  125.55
   0   0 -10 2726.37  127.49
   0   0  10 2479.97  121.76
   0   0 -10 2591.05  125.85
   0   0 -10 2646.71  129.37
   0   0  10 2601.62  126.72
   0   0  11    5.94    1.05
   0   0  11    4.51    0.49
   0   0  11    7.37    1.07
   0   0 -11    8.43    0.95
   0   0 -11    7.47    1.12
   0   0  11    5.81    1.04
   0   0 -12 3401.25  178.66
   0   0  12 3246.72  169.92
   0   0  12 3232.99  172.49
   0   0  12 3354.44  172.76
   0   0 -12 3343.01  174.29
   0   0 -12 3331.23  177.49
   0   0 -12 3328.84  178.61
   0   0 -12 3301.68  177.06
   0   0  12 3226.05  175.67
   0   0  13    0.17    0.37
   0   0  13    1.36    0.59
   0   0  13    0.27    0.63
   0   0 -13    0.40    0.29
   0   0 -13   -0.03    0.70
   0   0 -13    0.34    0.63
   0   0  13   -0.62    0.58
   0   0 -14 3923.18  221.51
   0   0  14 3695.86  207.42
   0   0  14 3778.77  214.17
   0   0  14 3714.90  213.37
   0   0  14 3875.13  213.05
   0   0 -14 3923.91  215.94
   0   0 -14 3915.47  221.66
   0   0 -14 3875.16  221.21
   0   0 -14 3924.55  223.61
   0   0  14 3774.12  214.02
   0   0 -15   -0.11    0.33
   0   0  15    0.30    0.33
   0   0  15   -0.21    0.56
   0   0  15    0.59    0.61
   0   0  15    0.31    0.25
   0   0 -15    0.15    0.25
   0   0 -15   -0.08    0.57
   0   0 -15    0.18    0.62
   0   0 -15    0.58    0.60
   0   0  15    0.21    0.54
   0   0 -16 1189.14   44.42
   0   0  16 1132.39   41.96
   0   0  16 1120.97   43.40
   0   0  16 1129.71   44.59
   0   0  16 1154.33   41.70
   0   0 -16 1177.18   42.48
   0   0 -16 1135.02   43.85
   0   0 -16 1171.26   45.67
   0   0  16 1127.54   43.53
   0   0 -17   -0.18    0.36
   0   0  17    0.26    0.56
   0   0  17   -0.12    0.63
   0   0  17   -0.33    0.68
   0   0 -17    1.11    0.27
   0   0 -17    1.17    0.62
   0   0 -17    0.19    0.68
   0   0  17    0.74    0.62
   0   0 -18  167.12    4.25
   0   0  18  155.29    4.00
   0   0  18  153.19    4.88
   0   0  18  158.09    5.19
   0   0  18  162.88    3.82
   0   0 -18  159.97    3.81
   0   0 -18  158.69    4.95
   0   0 -18  163.24    5.24
   0   0  18  151.82    4.82
   0   0 -19   -0.04    0.31
   0   0  19    0.30    0.31
   0   0  19   -0.24    0.58
   0   0  19    0.40    0.61
   0   0  19    0.10    0.34
   0   0 -19    0.29    0.57
   0   0 -19   -0.22    0.62
   0   0  19    0.09    0.58
   0   0 -20  296.63    8.21
   0   0  20  271.23    7.53
   0   0  20  278.58    8.89
   0   0  20  285.07    9.25
   0   0  20  273.27    7.13
   0   0 -20  273.81    7.22
   0   0 -20  279.13    8.93
   0   0 -20  293.61    9.45
   0   0  20  277.03    8.80
   0   0 -21    0.90    0.37
   0   0  21    0.62    0.37
   0   0  21    0.34    0.73
   0   0  21    1.26    0.76
   0   0 -21    0.05    0.71
   0   0 -21    3.57    0.79
   0   0  21   -0.37    0.71
   0   0 -22  133.21    4.42
   0   0  22  152.87    4.02
   0   0  22  153.48    5.17
   0   0  22  155.79    5.29
   0   0  22  148.76    3.57
   0   0 -22  153.59    5.10
   0   0 -22  161.09    5.47
   0   0  22  152.16    5.07
   0   0 -23    0.11    0.30
   0   0  23    0.22    0.30
   0   0  23   -0.45    0.62
   0   0  23   -0.05    0.64
   0   0  23    0.09    0.19
   0   0 -23   -0.17    0.59
   0   0 -23   -0.27    0.66
   0   0  23    0.11    0.63
   0   0 -24   83.05    2.32
   0   0  24   78.27    2.23
   0   0  24   82.81    3.27
   0   0  24   84.65    3.41
   0   0  24   75.96    1.82
   0   0 -24   77.72    3.21
   0   0 -24   81.35    3.43
   0   0 -24   83.54    3.42
   0   0  24   77.56    3.18
   0   0 -25    0.84    0.32
   0   0  25   -0.02    0.31
   0   0  25   -0.27    0.65
   0   0  25    0.43    0.71
   0   0 -25   -1.68    0.63
   0   0 -25   -0.12    0.73
   0   0 -25    0.60    0.72
   0   0  25   -0.42    0.64
   0   0 -26  455.20   15.03
   0   0  26  456.78   14.39
   0   0  26  444.14   15.54
   0   0  26  472.57   16.95
   0   0 -26  433.15   15.84
   0   0 -26  529.18   19.22
   0   0 -26  487.44   17.29
   0   0  26  452.98   15.77
   0   0 -27   -0.05    0.31
   0   0  27   -0.07    0.30
   0   0  27   -0.18    0.65
   0   0  27    0.67    0.71
   0   0 -27    0.36    0.74
   0   0  27    0.51    0.67
   0   0 -28   67.99    2.05
   0   0  28   68.08    4.27
   0   0  28   64.15    3.14
   0   0 -28   73.23    4.56
   0   0 -28   74.76    3.54
   0   0 -28   66.09    4.63
   0   0  28   68.23    3.02
   0   0  29   -0.62    0.61
   0   0  29    0.40    0.64
   0   0 -29    0.55    0.63
   0   0 -29    1.24    0.69
   0   0 -29   -1.75    0.67
   0   0  29    0.16    0.63
   0   0  30   -0.07    0.69
   0   0  30    0.91    0.73
   0   0 -30   -0.04    0.74
   0   0 -30   -0.97    0.74
   0   0  30    0.78    0.75
   0   0  31    0.20    0.75
   0   0 -31   -0.28    0.79
   0   0  31   -0.81    1.24
   0   0  32   54.02    2.86
   0   0 -32   56.02    3.17
   0   0  32   51.26    2.84
   0   0  33    0.67    0.83
   0   0 -33   -1.84    0.90
   0   0  33    1.74    0.84
   0   0  34  149.93    6.08
   0   0 -34  149.07    6.37
   0   0  34  150.12    6.05
   0   0  35    1.80    0.97
   0   0 -35   -0.68    1.01
   0   0  35    0.60    0.94
   0   0  36   33.85    2.60
   0   0 -36   33.96    2.67
   0   0  36   35.95    2.56
   0   0  37    0.32    1.00
   0   0 -37   -1.95    1.07
   0   0  37    0.17    0.96
   0   0  38  465.70   18.72
   0   0 -38  493.24   19.92
   0   0  38  467.33   18.66
   0   0  39   -0.08    0.99
   0   0 -39    0.41    1.06
   0   0  39    0.79    1.01
   0   0  40    4.10    1.40
   0   0 -40    4.30    1.47
   0   0  40    2.11    1.39
   0   0  41    0.96    1.06
   0   0 -41   -2.16    1.14
   0   0  42   13.53    2.02
   0   0 -42   12.90    2.18
   0   0  42   22.25    2.25
   0   0  43    0.29    0.96
   0   0 -43   -0.75    1.77
   0   0  43    0.51    0.95
   0   0  44  220.56   11.28
   0   0 -44  223.73    9.54
   0   0  44  231.28    9.38
   0   0  45   -0.43    0.98
   0   0 -45   -1.48    1.23
   0   0  45   -0.18    1.08
   0   0  46    7.29    1.52
   0   0 -46    5.61    1.76
   0   0  46    8.10    2.49
   0   0  47    0.32    0.94
   0   0 -47   -1.77    1.11
   0   0  47   -0.50    0.91
   0   0  48   -0.42    0.88
   0   0 -48   -1.35    0.99
   0   0  48    0.51    0.88
   0   0  49    0.71    0.88
   0   0 -49    0.02    0.99
   0   0  49    0.67    0.89
   0   0  50    5.37    1.23
   0   0 -50    3.79    1.35
   0   0  50    4.40    1.24
   0   0  51   -0.61    0.76
   0   0 -51   -0.76    0.84
   0   0  51    0.43    0.78
   0   0  52    1.25    0.85
   0   0 -52    2.11    0.92
   0   0  52    0.64    0.89
   0   0  53   -0.11    0.71
   0   0 -53   -1.59    0.80
   0   0  53    0.14    0.75
   0   0  54   16.39    1.49
   0   0 -54   19.99    2.49
   0   0  54   15.37    1.47
   0   1   0    2.74    0.47
   0  -1   0    2.02    0.44
   0   1   0    2.27    0.13
   0   1   0    0.45    0.40
   0  -1   0    1.51    0.42
   0   1  -1  393.25   10.64
   0   1   1  395.88   10.20
   0  -1  -1  387.27   10.09
   0  -1   1  405.86   10.68
   0   1  -1  374.91    8.43
   0  -1   1  395.65    8.74
   0   1   1  372.83    8.67
   0  -1  -1  387.44    8.90
   0   1   1  392.40   10.52
   0  -1   1  390.48   10.08
   0  -1  -1  382.47   10.21
   0  -1  -1  402.53    9.88
   0  -1  -1  376.26    9.06
   0   1   2 2003.21   84.30
   0  -1  -2 2008.05   84.23
   0  -1   2 2000.72   85.37
   0   1  -2 1957.58   86.38
   0   1  -2 1922.79   78.20
   0  -1   2 1955.23   77.84
   0   1   2 1896.99   77.70
   0  -1  -2 1967.63   80.20
   0   1   2 1913.66   82.82
   0  -1  -2 1955.79   83.79
   0  -1   2 1966.43   83.52
   0   1   2 1873.26   83.42
   0  -1  -2 2172.02   92.73
   0   1  -2 2094.56   91.61
   0  -1   2 1994.11   85.09
   0   1  -2 2018.49   83.62
   0  -1   2 2025.68   83.51
   0  -1  -2 1929.81   79.49
   0   1   3 1521.97   57.54
   0  -1  -3 1504.46   57.05
   0  -1   3 1526.94   59.35
   0   1  -3 1503.05   59.34
   0   1  -3 1462.58   53.49
   0  -1   3 1478.02   53.80
   0  -1  -3 1462.41   54.79
   0   1   3 1519.13   59.52
   0  -1  -3 1482.69   57.99
   0  -1   3 1551.52   58.16
   0   1   3 1487.33   59.23
   0  -1  -3 1520.27   59.30
   0   1  -3 1473.30   58.57
   0  -1   3 1542.81   60.31
   0   1  -3 1513.19   57.64
   0  -1   3 1498.04   56.40
   0  -1  -3 1464.29   55.31
   0   1   4    0.76    0.34
   0  -1  -4    2.09    0.35
   0   1  -4    0.76    0.58
   0  -1   4    1.31    0.54
   0   1   4    0.68    0.37
   0   1  -4    0.94    0.22
   0  -1   4    1.61    0.25
   0   1   4    0.70    0.58
   0  -1  -4    2.46    0.58
   0  -1   4    1.13    0.28
   0   1   4    2.22    0.57
   0  -1  -4    1.08    0.54
   0  -1   4    1.29    0.57
   0   1  -4    1.18    0.40
   0  -1   4    1.41    0.39
   0   1   4    0.85    0.38
   0   1   5 3138.18  153.07
   0  -1  -5 3037.84  148.21
   0   1  -5 3042.92  154.22
   0  -1   5 2988.92  149.83
   0   1  -5 2942.97  144.98
   0   1   5 2909.60  143.79
   0  -1   5 2906.17  141.81
   0   1  -5 3024.43  144.25
   0   1   5 3016.69  152.58
   0  -1  -5 2965.25  149.29
   0   1   5 3003.35  152.25
   0  -1  -5 2911.67  146.37
   0   1  -5 2941.58  150.99
   0  -1   5 3091.97  155.51
   0  -1   5 3013.21  151.17
   0  -1  -5 2974.61  147.84
   0   1   5 2946.27  145.39
   0  -1  -6 1694.81   66.82
   0   1  -6 1667.01   70.51
   0  -1   6 1626.54   67.69
   0  -1  -6 1650.01   64.77
   0   1   6 1599.56   64.90
   0   1  -6 1599.45   63.97
   0  -1   6 1611.41   63.97
   0   1  -6 1721.90   65.19
   0   1   6 1677.35   70.81
   0  -1  -6 1593.68   66.88
   0   1   6 1661.35   69.24
   0  -1  -6 1592.18   65.72
   0   1  -6 1636.04   68.95
   0  -1   6 1714.64   70.91
   0   1  -6 1628.17   66.72
   0  -1   6 1694.36   68.45
   0  -1  -6 1664.08   67.72
   0   1   6 1643.08   66.23
   0   1  -7   66.04    2.75
   0  -1   7   65.33    2.64
   0  -1  -7   60.75    1.58
   0   1   7   62.86    2.42
   0   1  -7   62.79    2.05
   0  -1   7   60.98    2.71
   0   1   7   68.97    2.76
   0  -1  -7   77.19    2.78
   0   1   7   78.52    2.75
   0  -1  -7   76.46    2.60
   0   1  -7   75.07    2.91
   0  -1   7   69.18    2.75
   0   1  -7   72.32    2.41
   0  -1   7   70.00    2.35
   0  -1  -7   66.65    2.41
   0   1   7   59.44    2.19
   0  -1  -8  614.28   17.76
   0   1  -8  623.53   20.59
   0  -1   8  610.84   19.85
   0  -1  -8  633.29   18.13
   0   1  -8  612.29   18.78
   0   1   8  592.19   18.96
   0  -1   8  602.59   18.36
   0   1  -8  643.06   16.68
   0   1   8  597.64   19.95
   0  -1  -8  585.26   19.28
   0   1   8  601.37   19.49
   0  -1  -8  591.51   19.17
   0   1  -8  605.20   20.27
   0  -1   8  629.61   20.61
   0   1  -8  605.62   19.28
   0  -1   8  624.33   19.50
   0  -1  -8  608.74   19.35
   0   1   8  581.51   18.30
   0  -1  -9   14.79    0.67
   0   1  -9   11.13    1.27
   0  -1   9   10.99    1.21
   0  -1  -9   13.88    0.63
   0   1   9   10.66    1.21
   0   1  -9   11.51    1.01
   0  -1   9   10.79    0.95
   0   1  -9   13.23    0.25
   0   1   9   12.25    2.07
   0   1   9   12.47    1.27
   0  -1  -9   13.02    1.25
   0   1  -9   15.75    1.46
   0  -1   9    9.83    1.41
   0   1  -9   15.15    1.16
   0  -1   9   12.80    1.14
   0  -1  -9   12.97    1.20
   0   1   9   12.35    1.10
   0  -1 -10 1428.10   53.79
   0   1 -10 1416.29   57.87
   0  -1  10 1414.07   56.59
   0  -1 -10 1388.53   51.94
   0   1  10 1350.00   53.95
   0   1 -10 1391.06   54.61
   0  -1  10 1393.22   54.71
   0   1 -10 1398.42   48.56
   0   1  10 1400.94   56.79
   0  -1 -10 1417.10   57.13
   0   1  10 1397.78   56.33
   0  -1 -10 1385.89   55.61
   0   1 -10 1369.05   55.93
   0  -1  10 1433.48   57.60
   0   1 -10 1371.09   54.93
   0  -1 -10 1404.10   56.23
   0  -1  10 1410.72   58.11
   0   1  10 1400.26   57.68
   0  -1 -11 7562.00  534.55
   0   1 -11 7595.50  553.45
   0  -1  11 7619.19  552.12
   0  -1 -11 7834.26  554.02
   0   1 -11 7292.46  526.85
   0   1  11 7055.01  511.51
   0  -1  11 7176.90  518.27
   0   1  11 7480.96  544.12
   0  -1 -11 7583.05  551.20
   0   1  11 7395.59  539.19
   0  -1 -11 7544.46  547.82
   0   1 -11 7147.06  522.92
   0  -1  11 7661.42  556.44
   0   1 -11 7288.25  530.43
   0  -1  11 7363.69  532.23
   0  -1 -11 7370.19  535.90
   0   1  11 7305.26  527.24
   0  -1 -12  871.58   28.51
   0   1 -12  889.77   32.25
   0  -1  12  882.25   31.50
   0  -1 -12  897.88   29.33
   0   1  12  834.57   29.84
   0   1 -12  917.77   31.86
   0  -1  12  852.93   29.66
   0   1  12  873.40   31.47
   0  -1 -12  882.85   31.42
   0   1  12  875.05   31.55
   0  -1 -12  851.15   30.62
   0   1 -12  831.78   30.58
   0  -1  12  898.33   32.09
   0   1 -12  870.86   30.99
   0  -1  12  856.24   30.17
   0  -1 -12  867.88   31.03
   0   1  12  875.74   30.75
   0   1 -13  962.11   35.54
   0  -1  13  978.20   35.06
   0  -1 -13  965.15   31.94
   0   1  13  920.76   33.42
   0   1 -13  984.04   34.89
   0  -1  13  895.12   31.95
   0   1  13  965.14   34.68
   0  -1 -13  975.28   34.87
   0   1 -13  927.80   33.88
   0   1  13  928.38   34.10
   0  -1 -13  935.61   34.16
   0   1 -13  890.98   33.29
   0   1 -13  937.76   34.15
   0  -1  13  939.01   33.74
   0  -1 -13  956.07   34.76
   0   1  13  936.69   33.64
   0   1 -14   63.70    2.30
   0  -1  14   67.25    2.24
   0  -1 -14   61.46    1.81
   0   1 -14   64.58    2.24
   0  -1  14   57.88    2.05
   0   1  14   59.86    3.40
   0   1  14   70.62    2.25
   0  -1 -14   60.74    2.13
   0   1 -14   61.38    2.43
   0   1  14   62.97    3.65
   0  -1 -14   60.46    2.38
   0   1 -14   58.45    2.57
   0   1 -14   60.30    2.29
   0  -1  14   58.42    2.15
   0  -1 -14   62.94    2.42
   0   1  14   61.05    2.33
   0   1 -15   90.15    2.95
   0  -1 -15   93.81    2.12
   0  -1  15   87.33    2.80
   0  -1  15   85.03    2.72
   0   1  15   82.30    2.93
   0   1  15   87.09    2.74
   0  -1 -15   88.28    2.81
   0   1  15   89.43    3.20
   0   1 -15   86.99    3.09
   0  -1 -15   86.19    3.06
   0   1 -15   85.80    3.23
   0   1 -15   88.00    2.99
   0  -1 -15   91.86    3.17
   0  -1  15   85.47    2.83
   0   1  15   86.21    2.91
   0   1 -16  653.09   22.10
   0  -1 -16  665.11   20.10
   0  -1  16  655.09   21.94
   0   1  16  601.24   20.47
   0  -1  16  615.28   20.54
   0  -1  16  612.41   20.88
   0   1  16  616.03   20.98
   0  -1 -16  622.50   20.74
   0   1  16  640.13   22.06
   0   1 -16  642.18   21.84
   0  -1 -16  626.19   21.43
   0   1 -16  595.07   21.07
   0   1 -16  636.79   21.71
   0  -1  16  603.55   20.43
   0  -1 -16  648.23   22.06
   0   1  16  628.30   21.09
   0   1 -17  258.12    7.85
   0  -1  17  246.75    7.41
   0  -1 -17  250.85    6.37
   0  -1  17  242.95    7.37
   0   1  17  233.30    7.38
   0  -1  17  251.81    7.76
   0   1  17  244.89    7.18
   0  -1 -17  246.17    7.26
   0   1 -17  241.38    7.70
   0   1  17  244.32    7.86
   0  -1 -17  242.81    7.65
   0   1 -17  258.96    8.05
   0  -1  17  243.82    7.52
   0  -1 -17  251.02    7.82
   0   1  17  238.07    7.36
   0   1 -18  755.76   26.80
   0  -1 -18  773.56   24.77
   0   1  18  706.71   25.19
   0  -1  18  717.47   25.27
   0  -1  18  730.37   26.20
   0   1  18  713.18   25.18
   0  -1 -18  724.09   25.24
   0   1  18  727.18   26.32
   0   1 -18  744.13   26.41
   0  -1 -18  726.22   25.95
   0   1 -18  728.12   26.01
   0  -1  18  683.13   24.24
   0  -1 -18  749.82   26.69
   0   1  18  734.95   25.80
   0   1 -19 1023.68   39.92
   0  -1 -19  856.73   32.00
   0  -1  19 1004.99   37.76
   0  -1  19  961.95   36.69
   0   1  19  986.74   37.72
   0  -1  19  989.83   38.28
   0   1  19 1195.31   44.96
   0  -1 -19 1036.24   39.16
   0   1  19  986.14   38.33
   0   1 -19 1033.45   39.45
   0  -1 -19  986.92   37.84
   0   1 -19  996.08   38.38
   0  -1 -19  918.41   36.00
   0  -1  19  964.71   36.67
   0   1  19  970.02   36.88
   0   1 -20   90.85    2.89
   0  -1 -20   87.35    2.09
   0  -1  20   86.75    2.80
   0   1  20   84.16    3.27
   0  -1  20   84.91    3.03
   0  -1  20   88.06    3.21
   0   1  20   88.13    2.66
   0  -1 -20   88.57    2.77
   0   1  20   87.89    3.49
   0   1 -20   89.44    3.42
   0  -1 -20   86.90    3.30
   0   1 -20   88.73    3.31
   0  -1 -20   92.26    3.52
   0   1  20   89.15    4.52
   0   1 -21    2.38    0.63
   0  -1 -21    2.92    0.34
   0  -1  21    2.06    0.62
   0   1  21    1.88    0.89
   0  -1  21    2.52    1.25
   0  -1  21    2.15    0.80
   0  -1 -21    3.16    0.56
   0   1  21    0.88    0.97
   0   1 -21    0.21    0.95
   0  -1 -21    3.44    0.87
   0  -1 -21    2.37    0.96
   0   1  21    1.93    1.40
   0  -1  21    1.85    0.78
   0   1 -22   11.13    0.91
   0  -1 -22   11.03    0.52
   0  -1  22   11.58    0.90
   0   1  22   10.60    1.29
   0  -1  22   10.71    1.77
   0  -1  22   12.14    1.20
   0   1  22   11.16    1.31
   0   1  22   12.24    0.78
   0  -1 -22   12.22    0.83
   0   1  22    9.67    1.41
   0   1 -22   10.59    1.36
   0  -1 -22   11.05    1.30
   0   1 -22   12.28    1.26
   0  -1 -22   12.26    1.33
   0  -1  22   11.23    1.16
   0   1  22   11.77    1.96
   0  -1 -23    0.58    0.27
   0  -1  23    0.55    0.52
   0   1  23    2.03    0.79
   0  -1  23    1.00    0.67
   0  -1  23    1.18    0.72
   0   1  23    0.78    0.83
   0   1  23    1.77    0.46
   0  -1 -23    1.42    0.74
   0   1 -23    0.58    0.79
   0  -1 -23    1.78    0.81
   0   1 -23    2.40    0.79
   0  -1 -23    1.14    0.85
   0  -1  23    0.47    0.71
   0   1  23    3.42    0.75
   0   1 -24   17.74    1.06
   0  -1 -24   15.64    0.63
   0  -1  24   18.74    1.03
   0   1  24   16.08    1.49
   0  -1  24   17.09    1.32
   0  -1  24   17.30    1.40
   0   1  24   17.07    1.63
   0   1  24   17.31    0.85
   0  -1 -24   16.11    0.92
   0   1  24   18.94    1.93
   0   1 -24   17.36    1.45
   0  -1 -24   16.62    1.47
   0   1 -24   17.34    1.50
   0  -1 -24   18.47    1.70
   0  -1  24   16.05    1.37
   0   1  24   16.68    1.38
   0   1 -25  476.63   15.96
   0  -1  25  461.82   15.27
   0   1  25  451.55   15.92
   0  -1  25  444.05   15.27
   0  -1  25  466.53   16.29
   0   1  25  470.52   16.96
   0   1  25  477.12   15.56
   0  -1 -25  463.71   15.33
   0   1 -25  450.97   16.33
   0  -1 -25  453.16   16.16
   0  -1 -25  541.37   19.39
   0   1 -25  478.96   17.00
   0  -1 -25  500.65   17.80
   0  -1  25  439.70   15.25
   0   1  25  445.49   15.43
   0   1 -26  226.83    7.19
   0  -1  26  217.02    6.74
   0   1  26  223.75    7.78
   0  -1  26  221.32    7.33
   0  -1  26  235.11    7.90
   0   1  26  235.50    6.97
   0   1 -26  225.55    7.87
   0  -1 -26  223.67    7.79
   0  -1 -26  241.71    8.60
   0   1 -26  239.05    8.29
   0  -1 -26  241.19    8.63
   0  -1  26  216.18    7.39
   0   1  26  217.59    7.33
   0   1 -27  261.97    8.45
   0  -1  27  264.70    9.11
   0   1  27  261.25    9.12
   0  -1  27  264.56    8.77
   0  -1  27  263.38    9.12
   0   1  27  253.46   11.08
   0   1  27  261.23    7.92
   0   1 -27  269.37    9.39
   0  -1 -27  268.17    9.42
   0  -1 -27  278.97   10.04
   0   1 -27  283.89    9.80
   0  -1 -27  266.27    9.58
   0  -1  27  257.83    8.75
   0   1  27  256.16    8.66
   0   1 -28    0.97    0.55
   0  -1  28    1.67    0.52
   0   1  28    0.77    0.89
   0  -1  28    1.08    0.74
   0   1  28    1.32    0.91
   0  -1  28    1.39    0.78
   0   1  28    2.53    0.65
   0   1 -28    1.39    0.89
   0  -1 -28    1.06    0.88
   0  -1 -28    0.52    0.96
   0   1 -28    1.69    0.89
   0  -1 -28    1.04    0.92
   0  -1  28    0.67    0.80
   0   1  28    1.13    0.81
   0   1 -29   57.16    2.17
   0  -1  29   54.95    1.96
   0   1  29   55.82    2.81
   0  -1  29   55.88    2.53
   0   1  29   48.71    2.76
   0  -1  29   52.57    2.56
   0   1 -29   57.15    2.84
   0  -1 -29   56.96    2.83
   0  -1 -29   56.81    3.00
   0   1 -29   55.02    2.82
   0  -1 -29   49.47    2.80
   0  -1  29   56.00    2.60
   0   1  29   54.89    2.65
   0  -1  30   31.48    1.38
   0   1  30   32.15    2.18
   0  -1  30   32.39    1.98
   0  -1  30   29.36    1.93
   0   1 -30   32.79    2.17
   0  -1 -30   31.95    2.20
   0   1 -30   30.47    2.09
   0  -1  30   31.66    1.99
   0   1  30   30.85    2.05
   0   1 -31  277.75    9.41
   0  -1  31  284.72    9.10
   0   1  31  289.12   12.63
   0  -1  31  285.67   10.16
   0   1 -31  292.80   11.20
   0  -1 -31  300.47   11.14
   0  -1  31  292.57   10.51
   0   1  31  285.95   10.29
   0   1  32   -0.04    0.92
   0  -1  32    0.11    0.81
   0   1 -32    0.75    0.92
   0  -1 -32    1.67    0.94
   0  -1  32    0.96    0.87
   0   1  32    0.61    0.85
   0   1  33  423.47   16.00
   0  -1  33  415.17   15.48
   0   1 -33  428.33   16.22
   0  -1 -33  429.20   16.48
   0  -1  33  422.33   15.90
   0   1  33  416.07   15.64
   0  -1  34    1.63    1.00
   0   1  34    1.20    1.16
   0   1 -34    1.55    1.14
   0  -1 -34    3.20    1.15
   0  -1  34    1.89    1.12
   0   1  34    2.42    1.11
   0  -1  35   57.31    3.14
   0   1  35   55.99    3.40
   0   1 -35   56.63    4.93
   0  -1 -35   56.80    3.39
   0   1  35   58.07    3.22
   0  -1  35   57.36    4.78
   0  -1  36    0.76    0.92
   0   1  36    1.34    1.04
   0   1 -36    0.77    1.05
   0  -1 -36   -0.47    1.67
   0   1  36    0.85    1.02
   0  -1  36   -0.19    0.95
   0   1  37    6.57    1.40
   0  -1  37    4.52    1.28
   0   1 -37    2.97    1.60
   0  -1 -37    4.17    1.47
   0   1  37    4.27    1.44
   0  -1  37    4.08    1.32
   0   1  38  113.28    5.47
   0  -1  38  109.60    4.90
   0   1 -38  112.59    5.66
   0  -1 -38  110.63    5.39
   0  -1  38  109.27    5.10
   0   1  38  112.30    5.40
   0  -1  39    8.52    1.52
   0   1  39    8.78    1.76
   0   1 -39    6.86    1.75
   0  -1 -39    6.99    1.75
   0   1  39    7.05    1.77
   0  -1  39    9.02    1.58
   0   1  40    0.73    1.32
   0  -1  40    0.53    1.11
   0   1 -40    1.72    1.26
   0  -1 -40    5.84    1.40
   0   1  40    1.91    1.33
   0  -1  40    1.00    1.17
   0   1  41  168.35    7.42
   0  -1  41  160.69    8.51
   0   1 -41  168.95    7.69
   0  -1 -41  165.02    7.53
   0   1  41  167.92    7.57
   0  -1  41  166.12    6.93
   0   1  42   34.36    2.89
   0  -1  42   34.04    2.49
   0   1 -42   34.86    3.06
   0  -1 -42   49.09    3.22
   0   1  42   30.53    2.82
   0  -1  42   33.87    2.66
   0   1  43    4.91    1.61
   0  -1  43    6.35    1.32
   0   1 -43    5.46    1.67
   0  -1 -43    6.47    1.67
   0  -1  43    5.14    1.41
   0   1  43    3.20    2.38
   0   1  44   -0.75    0.89
   0  -1  44    0.32    0.75
   0   1 -44   -0.19    0.91
   0   1  44    0.39    0.82
   0   1  45  253.77   10.57
   0  -1  45  253.72    9.95
   0   1 -45  254.25   11.15
   0  -1 -45  277.18   11.56
   0  -1  45  253.60   10.26
   0   1  45  252.58   10.23
   0  -1  46  120.92    5.14
   0   1  46   99.83    5.18
   0   1 -46  124.60    5.93
   0  -1 -46  122.26    5.82
   0  -1  46  123.44    5.42
   0   1  46  124.95    5.55
   0   1  47   87.59    4.42
   0  -1  47   81.69    3.95
   0   1 -47   86.69    4.65
   0  -1 -47   83.75    4.50
   0  -1  47   87.20    4.19
   0   1  47   85.37    4.30
   0  -1  48   20.74    1.86
   0   1  48   21.12    2.09
   0   1 -48   21.06    2.23
   0  -1 -48   20.45    2.18
   0  -1  48   20.12    3.03
   0   1  48   20.78    2.05
   0  -1  49   10.50    1.37
   0   1  49    9.46    1.57
   0  -1 -49   10.21    1.63
   0   1 -49    8.84    1.66
   0   1  49    9.90    1.58
   0  -1  49    8.15    1.49
   0  -1  50    7.77    1.24
   0   1  50    8.45    1.47
   0  -1 -50    7.28    1.49
   0   1 -50    8.02    1.49
   0  -1  50    8.06    1.33
   0   1  50    8.34    1.46
   0   1  51   10.05    1.46
   0  -1  51    8.49    1.20
   0   1 -51    9.51    1.47
   0   1  51    9.07    1.41
   0  -1  51    8.60    1.29
   0   1  52    1.67    0.94
   0  -1  52    1.58    0.73
   0   1 -52    1.50    0.94
   0   1  52    0.28    0.90
   0  -1  52    1.34    0.82
   0   1  53   47.55    2.53
   0  -1  53   47.31    2.26
   0   1 -53   46.44    2.72
   0  -1  53   45.62    2.26
   0   1  53   47.69    2.47
   0   1  54    5.38    1.11
   0  -1  54    4.85    0.86
   0   1 -54    5.38    1.12
   0  -1  54    6.79    0.99
   0   1  54    5.64    1.13
   0   2   0 1143.94   43.68
   0  -2   0 1152.46   43.71
   0   2   0 1137.14   37.49
   0  -2   0 1156.05   38.33
   0   2   0 1132.98   42.81
   0  -2   0 1130.82   43.01
   0   2   1  840.54   32.00
   0   2  -1  856.13   30.81
   0  -2  -1  854.74   30.55
   0  -2   1  873.98   31.38
   0   2  -1  874.22   25.74
   0   2   1  882.56   26.78
   0  -2  -1  865.58   26.40
   0   2   1  844.46   30.16
   0   2  -1  843.51   29.13
   0  -2  -1  831.19   29.95
   0  -2   1  839.45   31.95
   0   2   2 3459.04  190.58
   0   2  -2 3438.41  190.19
   0  -2  -2 3571.86  194.70
   0  -2   2 3517.57  193.10
   0   2  -2 3465.41  174.04
   0   2   2 3455.57  177.46
   0   2   2 3455.86  189.94
   0   2  -2 3317.44  179.43
   0  -2  -2 3440.38  190.60
   0  -2   2 3458.85  190.06
   0  -2   2 3884.30  211.61
   0  -2  -2 3521.01  189.48
   0  -2  -2 3377.30  179.45
   0   2   3 1299.09   51.36
   0   2  -3 1319.36   53.58
   0  -2  -3 1307.80   51.67
   0  -2   3 1297.35   53.07
   0   2   3 1308.13   47.16
   0   2  -3 1347.74   46.84
   0   2   3 1285.07   46.55
   0  -2   3 1374.39   48.40
   0   2   3 1284.71   52.19
   0   2  -3 1257.08   48.85
   0  -2  -3 1267.10   52.04
   0  -2   3 1298.14   51.89
   0   2   3 1471.73   59.98
   0   2  -3 1412.24   58.85
   0  -2  -3 1329.72   52.01
   0  -2  -3 1331.95   50.87
   0   2   4 1333.62   51.73
   0  -2  -4 1323.72   51.37
   0   2  -4 1311.13   53.03
   0  -2   4 1325.47   52.93
   0   2   4 1325.63   48.37
   0   2  -4 1307.06   45.85
   0  -2   4 1350.81   47.51
   0   2   4 1277.94   46.81
   0   2  -4 1254.90   47.73
   0   2   4 1299.41   52.50
   0  -2  -4 1307.45   52.59
   0  -2   4 1325.83   51.33
   0   2   4 1578.76   62.93
   0  -2  -4 1330.56   54.57
   0   2  -4 1553.39   63.99
   0  -2   4 1383.32   56.37
   0  -2  -4 1259.73   49.06
   0   2  -4 1303.31   50.87
   0  -2   4 1303.97   49.96
   0  -2  -4 1291.05   49.54
   0   2   5 2012.06   88.17
   0   2  -5 1955.91   89.93
   0  -2  -5 1966.87   88.52
   0  -2   5 1955.94   89.84
   0   2   5 1993.31   84.60
   0   2  -5 1976.86   81.63
   0  -2   5 1957.88   80.60
   0   2  -5 1906.73   83.60
   0   2   5 1915.33   88.45
   0  -2  -5 1952.92   90.19
   0  -2   5 2009.48   89.35
   0   2   5 1972.75   91.25
   0  -2  -5 2024.77   92.98
   0   2  -5 2055.67   95.50
   0  -2   5 2015.05   91.41
   0   2  -5 1967.95   86.18
   0  -2   5 1980.04   87.32
   0  -2  -5 1971.77   86.01
   0   2   5 1982.00   85.44
   0   2   6  362.39   10.79
   0  -2  -6  364.03   10.91
   0   2  -6  340.14   12.01
   0  -2   6  328.30   11.71
   0   2   6  347.91    9.43
   0   2  -6  355.23    8.69
   0   2   6  344.72   12.03
   0   2  -6  363.18   10.20
   0  -2  -6  337.64   12.35
   0  -2   6  357.01    9.85
   0   2   6  403.85   12.79
   0  -2  -6  358.81   13.29
   0   2  -6  422.95   13.76
   0  -2   6  393.28   14.63
   0   2  -6  372.95   10.53
   0  -2   6  354.26   10.07
   0  -2  -6  358.04   10.22
   0   2   6  324.56    9.29
   0   2   7 2298.23  106.16
   0   2  -7 2216.16  106.05
   0  -2  -7 2218.72  103.91
   0  -2   7 2257.69  108.65
   0   2   7 2204.40  100.16
   0   2  -7 2231.67   98.68
   0  -2   7 2218.51   97.51
   0   2  -7 2304.53  102.61
   0   2   7 2210.79  106.60
   0   2  -7 2215.14  100.86
   0  -2  -7 2191.15  106.24
   0   2   7 2268.39  108.27
   0  -2  -7 2230.62  107.45
   0   2  -7 2295.11  109.56
   0  -2   7 2356.20  111.76
   0   2  -7 2271.96  103.69
   0  -2   7 2267.85  104.58
   0  -2  -7 2272.27  105.34
   0   2   7 2238.00  102.42
   0   2   8   62.78    1.69
   0  -2  -8   56.84    1.63
   0   2  -8   57.68    3.76
   0  -2   8   53.57    2.43
   0   2  -8   55.04    1.31
   0   2   8   51.30    1.63
   0  -2   8   51.94    1.21
   0   2  -8   52.91    1.19
   0   2   8   57.39    2.57
   0  -2  -8   58.94    2.47
   0   2   8   61.65    2.56
   0  -2  -8   56.13    2.48
   0   2  -8   56.22    3.69
   0  -2   8   57.95    2.51
   0   2  -8   56.38    1.74
   0  -2   8   54.93    1.67
   0  -2  -8   58.68    1.91
   0   2   8   53.53    1.72
   0  -2  -9    6.22    0.53
   0   2  -9    5.69    1.09
   0  -2   9    6.60    1.03
   0  -2  -9    6.93    0.50
   0   2  -9    7.85    0.46
   0   2   9    7.36    0.67
   0  -2   9    6.82    0.39
   0   2  -9    8.32    0.52
   0   2   9    6.93    1.11
   0  -2  -9    7.07    1.06
   0   2   9    6.13    1.03
   0  -2  -9    4.66    1.66
   0   2  -9    6.74    1.06
   0  -2   9    6.77    1.05
   0   2  -9    6.75    0.68
   0  -2   9    6.51    0.65
   0  -2  -9    6.25    0.74
   0   2   9    7.08    0.68
   0  -2 -10   59.87    1.58
   0   2 -10   64.39    2.66
   0  -2  10   59.86    2.50
   0  -2 -10   64.39    1.55
   0   2 -10   61.57    1.53
   0   2  10   59.90    1.86
   0  -2  10   58.23    1.82
   0   2 -10   61.10    1.17
   0   2  10   66.40    3.88
   0   2 -10   59.80    1.22
   0  -2 -10   62.01    2.53
   0   2  10   64.14    2.57
   0  -2 -10   59.16    2.38
   0   2 -10   59.17    2.53
   0  -2  10   63.78    2.57
   0   2 -10   60.63    1.95
   0  -2  10   58.59    1.85
   0  -2 -10   62.92    2.03
   0   2  10   59.11    1.83
   0  -2 -11  102.80    2.49
   0   2 -11  109.10    3.82
   0  -2  11  104.56    3.61
   0  -2 -11  106.29    2.44
   0   2  11  103.31    2.94
   0   2 -11  109.75    2.61
   0  -2  11  101.06    2.41
   0   2 -11  107.50    1.96
   0   2  11  106.87    3.71
   0   2 -11  104.08    1.99
   0  -2 -11  103.48    3.68
   0   2  11  109.55    3.75
   0  -2 -11   99.59    3.50
   0   2 -11  101.12    3.67
   0  -2  11  107.25    3.69
   0   2 -11  104.33    3.06
   0  -2  11  105.03    2.93
   0  -2 -11  108.93    3.18
   0   2  11  101.32    2.92
   0  -2 -12   33.02    0.95
   0   2 -12   33.93    1.89
   0  -2  12   38.60    1.88
   0  -2 -12   33.30    1.24
   0   2  12   32.07    1.39
   0   2 -12   34.54    1.08
   0  -2  12   31.82    1.01
   0   2 -12   33.29    0.55
   0   2 -12   31.51    0.54
   0  -2 -12   32.27    1.83
   0   2  12   37.11    2.84
   0  -2 -12   33.49    1.75
   0   2 -12   32.05    1.87
   0  -2  12   36.04    1.95
   0   2 -12   32.43    1.38
   0  -2  12   32.10    1.32
   0  -2 -12   31.79    1.45
   0   2  12   33.35    1.37
   0  -2 -13    1.44    0.46
   0   2 -13    1.30    0.74
   0  -2  13    0.92    0.70
   0  -2 -13    0.76    0.26
   0   2 -13    0.73    0.39
   0  -2  13    0.55    0.35
   0   2  13    0.95    0.71
   0   2  13    0.74    0.72
   0  -2 -13   -0.07    0.69
   0   2 -13    1.25    0.74
   0  -2  13    2.30    0.75
   0   2 -13    0.66    0.53
   0  -2  13    0.75    0.50
   0  -2 -13    0.61    0.58
   0   2  13    1.32    0.53
   0  -2 -14  922.45   31.65
   0   2 -14  905.29   34.84
   0  -2  14  927.38   34.92
   0  -2 -14  946.75   32.22
   0   2  14  914.89   34.74
   0  -2  14  907.97   31.81
   0   2  14  885.33   33.99
   0  -2 -14  928.68   35.37
   0   2  14  915.70   35.01
   0  -2 -14  878.02   33.37
   0   2 -14  850.98   33.20
   0  -2  14  921.56   34.93
   0   2 -14  913.43   33.85
   0  -2  14  912.54   32.96
   0  -2 -14  960.03   35.27
   0   2  14  934.35   33.62
   0  -2 -15   10.76    0.51
   0   2 -15   11.14    1.27
   0  -2  15   11.39    1.23
   0  -2 -15    9.81    0.47
   0   2  15    9.94    1.00
   0  -2  15   11.39    0.73
   0  -2  15   11.63    0.74
   0   2  15   10.62    1.22
   0  -2 -15   11.25    1.23
   0   2  15   12.40    1.31
   0  -2 -15   11.64    1.25
   0  -2  15   10.59    1.35
   0   2 -15   11.99    1.03
   0  -2 -15   12.17    1.12
   0  -2  15   11.95    0.96
   0   2  15   10.93    0.99
   0  -2 -16 1269.10   49.63
   0   2 -16 1294.53   55.05
   0  -2  16 1340.66   55.77
   0  -2 -16 1332.28   51.36
   0   2  16 1264.05   51.25
   0  -2  16 1267.51   50.37
   0  -2  16 1272.54   51.48
   0   2  16 1264.20   54.21
   0  -2 -16 1326.64   55.51
   0   2  16 1300.31   55.10
   0  -2 -16 1270.97   53.17
   0   2 -16 1209.45   52.19
   0  -2  16 1340.81   56.12
   0   2 -16 1288.34   53.22
   0  -2  16 1320.78   53.36
   0  -2 -16 1328.29   54.70
   0   2  16 1310.43   52.72
   0  -2 -17  326.06    9.08
   0   2 -17  367.30   12.41
   0  -2  17  364.34   12.04
   0  -2 -17  351.79    9.55
   0   2  17  347.87   10.95
   0  -2  17  342.08   10.14
   0  -2  17  350.53   10.58
   0   2  17  365.41   12.14
   0  -2 -17  349.19   11.65
   0   2  17  365.89   12.41
   0  -2 -17  346.42   11.75
   0   2 -17  333.68   11.99
   0  -2  17  364.84   12.47
   0  -2  17  350.53   10.96
   0  -2 -17  376.16   12.05
   0   2  17  358.18   11.08
   0  -2 -18   19.68    0.64
   0   2 -18   20.37    1.63
   0  -2  18   18.52    1.51
   0  -2 -18   20.93    0.62
   0   2  18   19.48    1.38
   0  -2  18   20.13    1.05
   0  -2  18   19.22    1.03
   0   2  18   21.75    1.53
   0  -2 -18   23.01    1.44
   0   2  18   21.79    1.70
   0  -2 -18   19.95    1.57
   0  -2  18   19.78    1.82
   0   2 -18   19.74    2.02
   0  -2 -18   22.37    1.53
   0  -2  18   20.33    1.24
   0   2  18   19.28    1.30
   0  -2 -19   21.82    0.68
   0   2 -19   24.34    1.69
   0  -2  19   23.37    1.59
   0  -2 -19   23.09    0.90
   0   2  19   23.68    1.49
   0  -2  19   23.81    1.17
   0  -2  19   28.62    1.22
   0   2  19   23.88    1.55
   0  -2 -19   26.85    1.55
   0   2 -19   24.86    1.80
   0   2  19   24.80    1.79
   0  -2 -19   22.23    1.70
   0   2 -19   23.08    2.12
   0  -2 -19   24.01    1.64
   0  -2  19   22.52    1.39
   0   2  19   22.98    1.45
   0  -2 -20  812.33   28.97
   0   2 -20  908.93   35.11
   0  -2  20  842.23   32.40
   0  -2 -20  834.12   29.38
   0   2  20  847.13   31.84
   0  -2  20  810.47   29.88
   0  -2  20  875.99   32.54
   0   2  20  872.65   33.61
   0  -2 -20  847.30   32.71
   0   2  20  893.70   37.13
   0   2 -20  887.83   34.07
   0  -2 -20  839.64   32.62
   0   2 -20  823.10   33.18
   0  -2 -20  889.42   33.81
   0  -2  20  862.10   32.06
   0   2  20  861.73   32.02
   0  -2 -21  409.03   12.21
   0   2 -21  463.80   16.07
   0  -2  21  462.14   15.65
   0  -2 -21  418.56   12.37
   0   2  21  448.19   15.03
   0  -2  21  422.97   13.66
   0  -2  21  457.90   14.94
   0   2  21  450.22   15.32
   0  -2 -21  436.30   14.89
   0   2  21  469.21   16.48
   0   2 -21  455.95   15.98
   0  -2 -21  433.88   15.30
   0   2 -21  423.33   15.96
   0  -2 -21  470.90   15.90
   0  -2  21  435.19   14.48
   0   2  21  445.40   14.75
   0   2 -22  294.53    9.65
   0  -2  22  281.30    9.16
   0   2  22  279.15    9.13
   0  -2  22  271.21    8.25
   0  -2  22  278.31    8.66
   0   2  22  281.47    8.99
   0  -2 -22  273.48   10.17
   0   2 -22  279.52    9.59
   0   2  22  297.71   10.32
   0  -2 -22  262.99    9.09
   0   2 -22  267.85   10.12
   0  -2 -22  303.90   11.72
   0  -2  22  272.21    8.75
   0   2  22  267.01    8.62
   0   2 -23    5.48    0.89
   0   2  23    5.07    0.95
   0  -2  23    4.51    0.72
   0  -2  23    5.14    0.74
   0   2  23    4.97    1.23
   0  -2 -23    4.63    0.87
   0   2 -23    4.89    1.09
   0   2  23    5.40    1.17
   0  -2 -23    3.83    1.02
   0   2 -23    4.68    1.38
   0  -2 -23    5.31    1.09
   0  -2  23    4.10    0.86
   0   2  23    4.20    0.90
   0   2 -24   60.86    3.43
   0  -2  24   59.88    2.42
   0   2  24   62.41    2.62
   0  -2  24   60.27    2.21
   0  -2  24   66.67    2.37
   0   2  24   66.39    2.44
   0  -2 -24   62.69    2.49
   0   2  24   66.14    3.16
   0   2 -24   64.57    2.90
   0  -2 -24   60.34    2.82
   0   2 -24   61.82    3.60
   0  -2 -24   68.42    3.04
   0  -2  24   59.61    2.41
   0   2  24   60.22    2.54
   0   2 -25  120.82    4.23
   0  -2  25  121.59    4.22
   0   2  25  121.11    4.38
   0  -2  25  120.81    3.88
   0  -2  25  125.17    4.02
   0   2  25  125.08    4.03
   0  -2 -25  121.53    4.10
   0   2  25  123.20    4.91
   0   2 -25  127.58    4.80
   0  -2 -25  118.68    4.65
   0   2 -25  120.51    5.54
   0  -2 -25  127.76    4.69
   0  -2  25  117.34    4.05
   0   2  25  120.05    4.19
   0   2 -26    6.71    1.03
   0  -2  26    7.45    1.00
   0   2  26    8.03    1.22
   0  -2  26    8.65    0.95
   0  -2  26    8.09    0.92
   0   2  26    7.91    0.90
   0  -2 -26    8.54    0.98
   0   2 -26    8.76    1.35
   0   2  26    8.47    1.37
   0  -2 -26   10.10    1.32
   0   2 -26    8.23    1.85
   0  -2 -26    9.38    1.28
   0  -2  26    7.87    1.07
   0   2  26   13.41    1.16
   0   2 -27  174.58    5.94
   0  -2  27  163.75    5.62
   0   2  27  173.51    6.09
   0  -2  27  171.49    5.50
   0  -2  27  175.20    5.68
   0   2  27  175.73    5.61
   0  -2 -27  169.28    5.59
   0   2  27  151.78    6.08
   0   2 -27  176.71    6.55
   0  -2 -27  169.36    6.29
   0  -2 -27  156.75    5.99
   0  -2  27  169.31    5.68
   0   2  27  168.10    5.82
   0   2 -28   31.72    1.74
   0  -2  28   28.68    1.69
   0   2  28   32.56    2.06
   0  -2  28   31.02    1.65
   0  -2  28   31.97    1.69
   0   2  28   31.17    1.54
   0  -2 -28   34.15    1.75
   0   2 -28   41.00    3.45
   0   2  28   25.93    2.38
   0  -2 -28   32.81    2.38
   0   2 -28   31.34    1.95
   0  -2 -28   31.55    2.16
   0  -2  28   30.81    1.82
   0   2  28   31.86    1.94
   0   2 -29  391.61   14.06
   0  -2  29  390.57   13.78
   0   2  29  412.38   14.93
   0  -2  29  389.16   13.46
   0  -2  29  378.77   13.32
   0   2  29  417.49   14.41
   0  -2 -29  387.67   13.67
   0   2 -29  410.87   15.35
   0  -2 -29  393.07   14.89
   0  -2  29  390.41   13.73
   0   2  29  397.37   14.21
   0   2 -30   21.55    1.50
   0  -2  30   31.40    1.57
   0   2  30   21.93    1.99
   0  -2  30   22.46    1.51
   0   2  30   22.21    1.36
   0  -2 -30   22.42    1.43
   0   2 -30   22.34    2.07
   0  -2 -30   27.57    2.30
   0  -2  30   22.19    1.75
   0   2  30   23.20    1.89
   0  -2  31    1.51    0.73
   0   2  31    1.89    1.60
   0  -2  31    0.85    0.77
   0   2  31    0.74    0.62
   0  -2 -31    1.90    0.65
   0   2 -31   -0.27    1.11
   0  -2 -31    3.16    1.08
   0  -2  31    1.24    0.86
   0   2  31    2.39    0.96
   0  -2  32  136.85    6.18
   0  -2  32  133.98    4.91
   0   2  32  138.41    5.60
   0   2 -32  138.02    5.73
   0  -2 -32  133.17    5.66
   0  -2  32  133.38    5.17
   0   2  32  131.54    5.32
   0  -2  33   13.83    1.35
   0  -2  33   14.62    1.40
   0   2  33   14.94    1.77
   0   2 -33   15.40    1.86
   0  -2 -33   14.42    1.91
   0  -2  33   17.10    1.59
   0   2  33   13.09    1.76
   0  -2  34   66.82    2.79
   0   2  34   70.33    3.63
   0  -2  34   69.25    4.11
   0   2 -34   69.81    3.72
   0  -2 -34   65.93    3.88
   0  -2  34   67.81    3.35
   0   2  34   67.56    3.48
   0   2  35    3.06    1.26
   0  -2  35    2.54    0.92
   0   2 -35    3.51    1.36
   0  -2 -35    2.17    1.37
   0  -2  35    3.39    1.19
   0   2  35    2.06    2.00
   0   2  36  115.64    5.20
   0  -2  36  105.18    4.27
   0   2 -36  113.45    5.45
   0  -2 -36  110.67    5.43
   0  -2  36  116.88    5.09
   0   2  36  108.87    6.80
   0   2  37   12.94    1.93
   0  -2  37   14.06    1.42
   0   2 -37   14.35    2.07
   0  -2 -37   15.11    2.09
   0  -2  37   14.03    1.72
   0   2  37   12.66    1.86
   0   2  38   56.69    3.45
   0  -2  38   53.92    2.72
   0   2 -38   57.73    3.57
   0  -2 -38   55.30    3.58
   0  -2  38   50.37    3.10
   0   2  38   53.77    3.25
   0   2  39  196.39    8.10
   0  -2  39  176.12    6.85
   0   2 -39  196.56    8.54
   0  -2 -39  189.85    8.39
   0  -2  39  183.34    7.34
   0   2  39  189.80    7.62
   0   2  40    2.49    1.33
   0  -2  40    1.98    0.97
   0   2 -40    2.34    2.37
   0  -2 -40    7.76    1.45
   0  -2  40    2.00    1.09
   0   2  40    0.62    1.25
   0   2  41   83.89    4.41
   0  -2  41   79.11    3.62
   0   2 -41   86.18    4.68
   0  -2 -41   82.98    4.66
   0  -2  41   81.25    3.82
   0   2  41   82.61    4.14
   0   2  42    5.05    1.43
   0  -2  42    3.09    1.06
   0   2 -42    3.09    1.58
   0  -2 -42   11.66    1.74
   0  -2  42    3.81    1.19
   0   2  42    2.73    1.32
   0   2  43   18.76    2.16
   0  -2  43   17.75    1.62
   0   2 -43   17.61    2.34
   0  -2 -43   17.94    2.30
   0  -2  43   18.45    1.79
   0   2  43   17.97    1.99
   0   2  44   49.57    3.17
   0  -2  44   45.12    2.47
   0   2 -44   46.63    3.67
   0  -2  44   47.14    2.71
   0   2  44   47.82    2.99
   0   2  45   -1.10    1.37
   0  -2  45    1.15    0.62
   0   2 -45   -0.53    0.98
   0  -2  45   -0.93    0.71
   0   2  45   -0.14    0.80
   0   2  46   -0.15    0.90
   0  -2  46    0.02    0.67
   0   2 -46   -1.24    1.02
   0  -2  46   -0.37    0.74
   0   2  46    0.25    0.86
   0  -2  47   38.48    2.21
   0   2  47   43.33    2.78
   0   2 -47   42.21    3.14
   0  -2  47   40.74    2.38
   0   2  47   42.94    2.75
   0   2  48   94.90    4.42
   0  -2  48   81.28    3.46
   0   2 -48   96.58    4.73
   0  -2  48   91.00    5.09
   0   2  48   95.16    4.23
   0   2  49    6.20    1.35
   0  -2  49    5.50    0.91
   0   2 -49    7.97    1.42
   0   2  49    6.55    1.31
   0  -2  49    5.72    1.04
   0   2  50    3.14    1.12
   0  -2  50    3.31    0.74
   0   2 -50    2.93    1.95
   0  -2  50    4.10    0.93
   0   2  50    4.51    1.06
   0   2  51   -0.04    0.71
   0  -2  51   -0.30    0.44
   0   2 -51    0.43    0.76
   0  -2  51   -0.45    0.59
   0   2  52    0.62    0.71
   0  -2  52    0.34    0.35
   0   2 -52   -0.83    0.76
   0  -2 -52    0.91    0.78
   0  -2  52    0.28    0.56
   0   2  53   32.00    1.94
   0   2 -53   28.66    1.93
   0  -2 -53   23.76    2.03
   0  -2  53   26.61    1.43
   0   3   0    1.60    0.73
   0  -3   0    1.96    0.73
   0  -3   0    0.98    0.68
   0   3  -1   25.97    1.80
   0   3   1   35.45    1.88
   0  -3  -1   30.82    1.74
   0  -3   1   26.51    1.83
   0  -3   1   31.11    1.74
   0  -3  -1   30.62    1.94
   0   3   2 1387.02   58.09
   0   3  -2 1352.34   57.56
   0  -3  -2 1418.09   57.91
   0  -3   2 1398.57   57.86
   0   3   2 1354.45   48.90
   0   3   2 1379.02   49.57
   0  -3   2 1386.26   57.41
   0  -3  -2 1405.68   58.48
   0  -3  -2 1378.30   56.31
   0  -3  -2 1371.10   54.78
   0   3   3  119.43    3.88
   0   3  -3  114.38    4.19
   0  -3  -3  121.19    3.83
   0  -3   3  116.11    4.08
   0   3   3  105.35    2.12
   0  -3  -3  118.16    4.31
   0  -3   3  112.39    3.57
   0   3   4   28.90    1.40
   0   3  -4   27.03    1.71
   0  -3  -4   26.86    1.35
   0  -3   4   26.94    1.65
   0   3   4   25.16    0.61
   0   3   4   26.45    0.61
   0  -3   4   27.82    1.27
   0  -3  -4   26.38    1.72
   0   3  -4   32.88    1.06
   0  -3  -4   29.49    1.58
   0  -3   4   32.24    1.04
   0  -3  -4   27.74    1.03
   0   3   5   22.72    1.27
   0   3  -5   23.46    1.70
   0  -3  -5   24.03    1.27
   0  -3   5   21.43    1.60
   0   3   5   23.74    0.66
   0   3   5   22.92    0.62
   0  -3  -5   22.92    2.65
   0  -3   5   22.37    1.16
   0   3  -5   26.99    1.81
   0  -3  -5   34.87    1.99
   0  -3   5   35.47    1.95
   0   3  -5   29.33    1.05
   0  -3  -5   24.18    1.01
   0  -3   5   26.65    0.98
   0  -3  -5   23.61    0.90
   0   3   6   54.65    1.89
   0   3  -6   52.43    2.58
   0  -3  -6   52.17    1.87
   0  -3   6   51.78    2.43
   0  -3  -6   52.73    3.65
   0   3   6   71.80    2.89
   0  -3  -6   57.56    2.62
   0   3  -6   68.81    4.23
   0  -3   6   56.54    2.48
   0  -3  -6   50.55    1.65
   0  -3   6   53.10    1.61
   0  -3  -6   53.74    1.57
   0   3   7  456.47   13.91
   0   3  -7  445.92   15.14
   0  -3  -7  431.05   13.28
   0  -3   7  442.40   14.82
   0   3   7  418.77   12.20
   0  -3   7  442.01   10.54
   0  -3   7  434.82   10.43
   0   3  -7  460.39   13.03
   0  -3  -7  435.89   14.65
   0   3   7  433.60   14.57
   0   3  -7  432.91   15.29
   0  -3   7  442.43   14.77
   0  -3  -7  417.88   12.67
   0   3  -7  432.66   12.80
   0  -3   7  425.02   12.54
   0  -3  -7  450.75   13.22
   0   3   8  417.69   12.50
   0   3  -8  404.16   13.88
   0  -3  -8  392.06   11.89
   0  -3   8  404.00   13.62
   0   3   8  389.33   11.52
   0  -3   8  398.78    9.58
   0  -3   8  400.98    9.73
   0   3  -8  416.36   11.51
   0   3   8  397.82   15.53
   0  -3  -8  395.95   13.45
   0   3   8  417.25   13.97
   0  -3  -8  395.70   13.38
   0   3  -8  405.83   14.42
   0  -3   8  404.36   13.84
   0  -3  -8  384.96   11.70
   0   3  -8  401.77   12.74
   0  -3   8  382.46   12.14
   0  -3  -8  408.26   11.98
   0   3   9  602.50   19.42
   0   3  -9  638.97   23.77
   0   3   9  545.10   16.69
   0  -3   9  608.58   16.78
   0  -3   9  584.69   16.38
   0   3  -9  599.80   18.09
   0   3   9  586.96   21.23
   0  -3  -9  582.73   20.82
   0   3   9  600.72   21.64
   0  -3  -9  576.54   20.53
   0   3  -9  586.34   21.86
   0  -3   9  599.69   21.47
   0  -3  -9  555.12   18.49
   0   3  -9  582.84   18.75
   0  -3   9  581.62   18.72
   0  -3  -9  574.10   18.57
   0   3 -10  606.62   22.25
   0  -3 -10  581.82   18.97
   0  -3  10  591.79   21.26
   0   3  10  587.55   18.47
   0  -3  10  621.55   17.55
   0  -3  10  603.89   17.30
   0   3 -10  615.09   18.43
   0   3  10  590.88   21.52
   0   3 -10  582.68   18.02
   0  -3 -10  584.49   21.00
   0   3  10  614.39   22.21
   0  -3 -10  591.52   21.11
   0   3 -10  592.04   22.05
   0  -3  10  605.60   21.76
   0   3 -10  590.89   19.23
   0  -3  10  567.49   18.56
   0  -3 -10  594.72   19.41
   0   3 -11  483.92   17.90
   0  -3 -11  477.64   14.91
   0  -3  11  486.95   17.50
   0  -3 -11  512.74   15.47
   0   3  11  489.69   14.94
   0  -3  11  487.69   13.43
   0  -3  11  489.18   13.63
   0   3 -11  508.66   14.40
   0   3  11  476.53   17.33
   0   3 -11  475.29   13.94
   0  -3 -11  499.02   17.39
   0   3  11  501.61   17.98
   0  -3 -11  486.25   17.17
   0   3 -11  493.32   18.15
   0  -3  11  509.81   17.93
   0   3 -11  482.58   15.48
   0  -3  11  482.66   15.29
   0  -3 -11  486.37   15.39
   0   3  11  504.93   15.63
   0   3 -12  169.01    6.37
   0  -3 -12  165.38    4.42
   0  -3  12  169.83    6.10
   0  -3 -12  175.74    4.48
   0   3  12  167.48    4.58
   0  -3  12  163.19    3.75
   0  -3  12  166.00    3.88
   0   3 -12  172.69    3.89
   0   3 -12  161.31    3.81
   0   3  12  170.99    6.25
   0  -3 -12  166.34    5.97
   0   3  12  177.09    6.44
   0  -3 -12  167.19    6.24
   0   3 -12  171.45    6.45
   0  -3  12  173.84    6.44
   0   3 -12  163.20    4.83
   0  -3  12  164.99    4.73
   0  -3 -12  169.38    4.82
   0   3  12  170.97    4.79
   0   3 -13  650.62   25.23
   0  -3 -13  610.70   20.29
   0  -3  13  667.87   24.49
   0  -3 -13  646.35   20.88
   0   3  13  631.72   21.36
   0  -3  13  638.87   19.61
   0  -3  13  638.07   20.22
   0   3 -13  658.54   20.09
   0   3  13  635.60   24.37
   0   3 -13  608.40   18.91
   0  -3 -13  636.61   23.69
   0   3  13  682.25   25.02
   0  -3 -13  648.19   23.99
   0   3 -13  653.14   24.52
   0  -3  13  664.88   24.07
   0   3 -13  618.19   21.54
   0  -3  13  634.54   21.47
   0  -3 -13  642.63   21.88
   0   3  13  638.93   21.39
   0   3 -14 1252.29   53.80
   0  -3 -14 1245.21   50.27
   0  -3  14 1252.70   52.41
   0  -3 -14 1257.44   48.83
   0   3  14 1153.47   46.37
   0  -3  14 1199.08   45.78
   0  -3  14 1210.28   47.09
   0   3 -14 1317.43   48.24
   0   3  14 1208.27   52.19
   0  -3 -14 1237.91   52.22
   0   3  14 1271.23   53.59
   0  -3 -14 1236.05   51.97
   0   3 -14 1217.33   52.27
   0  -3  14 1262.74   52.67
   0   3 -14 1183.78   48.95
   0  -3  14 1220.15   48.81
   0  -3 -14 1241.09   50.29
   0   3  14 1251.47   49.72
   0   3 -15   92.09    4.14
   0  -3 -15   72.10    2.55
   0  -3  15   81.19    3.72
   0  -3 -15   76.10    2.03
   0   3  15   73.59    2.52
   0  -3  15   69.84    1.87
   0  -3  15   72.68    2.02
   0   3  15   79.55    3.96
   0  -3 -15   80.53    3.64
   0   3  15   85.10    3.68
   0  -3 -15   97.26    3.91
   0   3 -15   90.32    4.00
   0  -3  15   88.14    3.88
   0   3 -15   78.28    2.73
   0  -3 -15   82.10    2.85
   0  -3  15   76.21    2.47
   0   3  15   76.71    2.64
   0   3 -16  891.52   35.38
   0  -3 -16  810.77   29.91
   0  -3  16  863.18   33.65
   0  -3 -16  860.11   30.21
   0   3  16  827.83   30.42
   0  -3  16  823.95   28.78
   0  -3  16  854.87   30.38
   0   3  16  878.72   34.82
   0  -3 -16  932.67   38.84
   0   3  16  885.49   34.59
   0  -3 -16  846.93   33.10
   0   3 -16  853.27   33.92
   0  -3  16  868.89   33.82
   0  -3 -16  871.51   32.42
   0  -3  16  796.20   29.47
   0   3  16  839.83   30.59
   0   3 -17  404.15   14.97
   0  -3 -17  367.77   11.37
   0  -3  17  390.59   13.63
   0  -3 -17  379.89   10.97
   0   3  17  390.07   12.21
   0  -3  17  366.69   10.76
   0  -3  17  382.53   11.48
   0   3  17  413.40   14.62
   0  -3 -17  381.25   15.73
   0   3  17  417.62   14.64
   0  -3 -17  379.91   13.50
   0   3 -17  387.43   14.22
   0  -3  17  393.60   14.16
   0   3 -17  372.36   13.34
   0  -3  17  372.67   11.88
   0  -3 -17  391.42   12.64
   0   3  17  380.04   11.96
   0   3 -18  374.79   13.27
   0  -3  18  351.15   12.17
   0   3  18  348.06   10.92
   0  -3  18  343.46    9.92
   0  -3  18  343.76   10.21
   0   3  18  373.66   13.06
   0  -3 -18  345.53   12.51
   0   3  18  378.31   13.12
   0  -3 -18  340.54   12.06
   0   3 -18  344.96   14.66
   0  -3  18  352.30   12.42
   0   3 -18  334.43   10.86
   0  -3  18  339.80   10.66
   0  -3 -18  356.75   11.45
   0   3  18  343.88   10.72
   0   3 -19    1.68    1.13
   0  -3  19    4.03    1.04
   0   3  19    3.44    0.71
   0  -3  19    2.20    0.42
   0  -3  19    2.44    0.46
   0   3  19    1.59    1.06
   0  -3 -19    1.59    1.09
   0   3  19    6.06    1.10
   0   3 -19    6.89    1.14
   0  -3  19    3.91    1.16
   0   3 -19    3.97    0.69
   0  -3 -19    4.47    0.78
   0  -3  19    3.09    0.67
   0   3  19    4.35    0.72
   0   3 -20   88.08    3.70
   0  -3  20   85.50    3.51
   0   3  20   84.58    2.84
   0  -3  20   80.96    2.23
   0  -3  20   84.79    2.39
   0   3  20   86.63    3.59
   0  -3 -20   85.80    3.56
   0   3  20   92.57    3.75
   0  -3 -20   81.62    3.48
   0  -3  20   85.75    3.71
   0   3 -20   81.58    2.85
   0  -3  20   82.94    2.70
   0  -3 -20   87.52    3.07
   0   3  20   80.74    2.74
   0   3 -21   65.51    3.02
   0  -3  21   63.09    2.86
   0   3  21   61.40    2.32
   0  -3  21   59.89    1.77
   0  -3  21   61.98    1.91
   0   3  21   66.31    2.95
   0  -3 -21   62.69    2.90
   0   3  21   64.60    3.02
   0  -3 -21   61.50    2.89
   0  -3  21   64.10    3.06
   0   3 -21   61.11    2.35
   0  -3 -21   65.29    2.53
   0  -3  21   61.29    2.23
   0   3  21   61.47    2.27
   0   3 -22   52.24    2.67
   0  -3  22   53.69    2.56
   0   3  22   52.39    2.12
   0  -3  22   50.53    1.61
   0  -3  22   52.68    1.72
   0   3  22   53.04    2.64
   0  -3 -22   54.28    2.70
   0   3 -22   55.19    2.70
   0   3  22   50.76    2.71
   0  -3 -22   50.44    2.69
   0   3 -22   51.65    2.13
   0  -3  22   53.99    2.05
   0  -3 -22   56.78    2.32
   0   3  22   51.80    2.06
   0   3 -23   74.34    3.43
   0  -3  23   80.03    3.41
   0   3  23   79.45    2.93
   0  -3  23   78.38    2.33
   0  -3  23   79.59    2.50
   0   3  23   80.61    3.43
   0  -3 -23   80.09    3.44
   0   3 -23   81.81    3.62
   0   3  23   83.99    5.01
   0  -3 -23   64.51    4.79
   0   3 -23   76.36    2.88
   0  -3 -23   81.92    4.11
   0  -3  23   79.84    2.79
   0   3  23   79.25    2.83
   0   3 -24  120.17    4.98
   0  -3  24  127.61    4.90
   0   3  24  125.03    4.39
   0  -3  24  120.71    3.57
   0  -3  24  123.69    3.77
   0   3  24  125.05    5.98
   0  -3 -24  124.37    4.74
   0   3 -24  133.08    5.19
   0   3  24  111.42    4.82
   0  -3 -24  125.67    6.62
   0   3 -24  120.47    4.33
   0  -3 -24  133.46    4.66
   0  -3  24  127.80    5.13
   0   3  24  121.12    4.11
   0   3 -25  374.12   14.25
   0  -3  25  395.52   16.11
   0   3  25  415.44   14.23
   0  -3  25  389.84   12.61
   0  -3  25  404.40   14.28
   0   3  25  389.39   14.24
   0  -3 -25  405.53   14.71
   0   3 -25  435.00   15.96
   0  -3 -25  391.25   16.80
   0   3 -25  390.10   13.97
   0  -3 -25  396.44   14.22
   0  -3  25  397.08   13.49
   0   3  25  391.91   13.30
   0  -3  26    2.57    0.91
   0   3  26    1.28    0.82
   0  -3  26    2.49    0.50
   0  -3  26    1.96    0.53
   0   3  26   -1.05    0.89
   0  -3 -26    1.59    0.92
   0   3 -26    2.81    1.10
   0  -3 -26    6.08    1.81
   0   3 -26    1.09    0.75
   0  -3  26    1.85    0.70
   0   3  26    1.49    0.76
   0  -3  27   71.80    3.22
   0   3  27   75.78    3.19
   0  -3  27   66.04    2.29
   0  -3  27   68.85    2.43
   0  -3 -27   75.27    3.36
   0   3 -27   75.61    3.67
   0  -3 -27   70.09    5.19
   0   3 -27   65.75    2.83
   0  -3  27   68.77    2.75
   0   3  27   69.99    2.92
   0  -3  28   22.70    1.85
   0   3  28   24.05    2.65
   0  -3  28   21.45    1.15
   0  -3  28   21.99    1.23
   0  -3 -28   23.67    1.85
   0   3 -28   25.20    2.22
   0  -3 -28   21.64    3.19
   0  -3  28   23.48    1.50
   0   3  28   23.06    1.63
   0  -3  29    2.79    1.00
   0   3  29    2.76    0.94
   0  -3  29    2.33    0.58
   0  -3 -29    2.09    0.97
   0   3 -29    2.59    1.21
   0  -3  29    2.30    0.82
   0   3  29    2.89    0.90
   0  -3  30    5.11    1.12
   0   3  30    4.50    1.11
   0  -3  30    3.44    0.71
   0  -3 -30    5.05    1.12
   0   3 -30    4.69    1.40
   0  -3 -30    7.29    2.26
   0  -3  30    5.96    0.96
   0   3  30    5.33    1.05
   0  -3  31   82.45    3.65
   0   3  31   83.94    3.69
   0  -3 -31   80.58    3.59
   0   3 -31   85.48    4.37
   0  -3 -31   67.78    6.00
   0  -3  31   81.63    3.35
   0   3  31   79.85    3.49
   0  -3  32    1.09    0.83
   0   3  32    0.68    0.89
   0  -3 -32    0.31    0.83
   0   3 -32    0.79    1.09
   0  -3 -32    0.09    1.13
   0  -3  32    1.06    0.75
   0   3  32    0.93    0.83
   0  -3  33   44.80    2.55
   0   3  33   45.39    2.68
   0  -3 -33   46.87    2.52
   0   3 -33   46.36    3.21
   0  -3 -33   47.41    3.36
   0  -3  33   43.80    2.35
   0   3  33   43.76    2.59
   0  -3  34   19.81    1.72
   0   3  34   21.63    1.92
   0   3 -34   20.69    2.29
   0  -3 -34   20.64    2.36
   0  -3  34   19.32    1.65
   0   3  34   18.77    1.83
   0  -3  35    7.13    1.91
   0   3  35    7.68    1.40
   0   3  35    7.17    0.99
   0   3 -35    7.74    1.75
   0  -3 -35    7.18    1.78
   0  -3  35    9.39    1.29
   0   3  35    6.63    1.36
   0  -3  36   18.70    1.64
   0   3  36   18.16    1.89
   0   3 -36   20.27    2.32
   0  -3 -36   18.37    2.28
   0  -3  36   17.17    2.52
   0   3  36   18.45    1.83
   0  -3  37   96.38    4.06
   0   3  37   95.24    4.40
   0   3 -37  102.92    5.18
   0  -3 -37   97.33    5.20
   0  -3  37   90.05    3.84
   0   3  37   96.51    4.27
   0  -3  38    1.60    0.78
   0   3  38    0.91    1.04
   0   3 -38    1.88    1.25
   0  -3 -38    1.89    1.35
   0  -3  38    1.50    0.82
   0   3  38    1.17    1.02
   0   3  39   27.20    2.33
   0   3 -39   29.01    2.68
   0  -3 -39   28.06    2.72
   0  -3  39   26.48    1.88
   0   3  39   28.20    2.21
   0   3  40    8.00    1.52
   0   3 -40    8.42    1.72
   0  -3 -40    7.73    1.78
   0  -3  40    7.58    1.17
   0   3  40    7.12    1.47
   0   3  41  105.10    4.77
   0   3 -41  106.16    5.30
   0  -3 -41  102.01    5.29
   0  -3  41   95.84    4.10
   0   3  41  101.37    4.59
   0   3  42   23.83    2.12
   0   3 -42   22.02    3.88
   0  -3 -42   23.02    2.41
   0  -3  42   20.94    1.68
   0   3  42   22.83    2.03
   0   3  43    1.65    1.00
   0   3 -43    1.43    1.22
   0  -3  43    0.80    0.77
   0   3  43    0.96    0.96
   0   3  44    1.26    0.91
   0   3 -44    1.18    1.12
   0  -3  44   -0.03    0.71
   0   3  44    0.94    0.88
   0   3  45   58.33    3.09
   0   3 -45   60.31    3.65
   0  -3  45   53.26    2.62
   0   3  45   57.93    3.05
   0   3  46    6.67    1.31
   0   3 -46    7.44    1.62
   0  -3  46    6.02    1.03
   0   3  47   37.85    2.31
   0   3 -47   39.65    2.73
   0  -3 -47   41.18    2.78
   0  -3 -47   34.64    2.61
   0  -3  47   36.15    2.76
   0   3  48    0.08    0.64
   0   3 -48    0.07    0.78
   0  -3 -48   -0.08    0.74
   0  -3  48    0.10    0.47
   0   3  49    3.44    0.85
   0   3 -49    1.60    1.01
   0  -3 -49    1.84    1.01
   0  -3 -49    1.55    0.97
   0  -3  49    1.09    0.57
   0   3  50    0.50    0.62
   0   3 -50   -0.04    0.72
   0  -3 -50    0.30    0.68
   0  -3  50    0.07    0.34
   0   3  51    6.23    1.05
   0   3 -51    6.05    1.96
   0  -3 -51   12.93    1.99
   0  -3 -51    5.34    1.19
   0   4   0   65.76    2.94
   0  -4   0   82.61    3.18
   0  -4   0   68.17    2.77
   0   4  -1    0.13    0.54
   0   4   1   -0.14    0.51
   0  -4  -1    0.04    0.51
   0  -4   1    0.11    0.54
   0  -4  -1   -0.22    0.55
   0   4   2   10.57    1.08
   0   4  -2   10.81    1.24
   0  -4   2   11.08    1.25
   0  -4  -2   10.32    1.27
   0  -4   2   10.93    1.06
   0  -4  -2   11.75    0.69
   0  -4  -2   11.36    0.60
   0   4  -3   38.64    2.15
   0   4   3   38.09    1.79
   0  -4  -3   36.81    2.56
   0  -4   3   42.29    2.14
   0  -4  -3   38.06    2.14
   0  -4   3   37.69    1.72
   0  -4  -3   38.14    1.68
   0  -4  -3   38.09    1.14
   0   4   4    7.58    1.54
   0   4  -4    7.53    1.25
   0  -4  -4    9.06    0.97
   0  -4   4    7.17    1.22
   0  -4  -4    8.62    1.28
   0  -4  -4    8.56    0.70
   0  -4  -4    8.53    0.60
   0   4   5  280.11    8.87
   0   4  -5  281.55    9.72
   0  -4  -5  277.26    8.66
   0  -4   5  269.28    9.33
   0   4  -5  282.98    8.11
   0  -4  -5  274.48    9.58
   0   4   5  314.14   10.82
   0   4  -5  297.62   10.72
   0  -4  -5  304.42   10.44
   0  -4   5  270.53    9.87
   0  -4  -5  264.39    7.78
   0  -4   5  271.49    7.95
   0  -4  -5  287.88    8.06
   0  -4   5  279.42    7.77
   0   4   6   77.34    2.67
   0   4  -6   77.78    3.60
   0  -4  -6   75.18    2.62
   0  -4   6   73.28    3.31
   0   4  -6   74.87    2.17
   0  -4  -6   74.64    3.45
   0  -4  -6   76.04    2.31
   0  -4  -6   78.49    2.21
   0   4   7   85.84    2.75
   0   4  -7   81.53    5.09
   0  -4  -7   82.00    2.67
   0  -4   7   80.30    3.42
   0   4  -7   87.55    2.42
   0  -4  -7   79.33    3.47
   0   4   7   95.44    3.85
   0   4  -7   92.25    4.05
   0  -4  -7   88.76    3.83
   0  -4   7   90.17    3.91
   0  -4  -7   79.31    2.36
   0  -4   7   78.35    2.62
   0  -4  -7   81.55    2.23
   0  -4   7   79.65    2.08
   0   4   8   12.59    0.90
   0   4  -8   14.92    1.54
   0  -4  -8   11.03    0.88
   0  -4   8   10.88    1.42
   0   4  -8   12.59    0.68
   0  -4  -8   11.14    1.49
   0   4   8   14.82    1.56
   0   4  -8   17.37    1.70
   0  -4  -8   15.88    1.59
   0  -4   8   18.95    1.59
   0  -4  -8   11.55    0.74
   0  -4   8   11.88    0.68
   0  -4  -8   11.29    0.68
   0   4   9    1.46    0.49
   0   4  -9    0.31    0.94
   0  -4  -9    1.03    0.50
   0  -4   9    0.23    0.88
   0   4  -9    0.82    0.36
   0  -4  -9    1.41    0.91
   0   4   9    4.93    1.09
   0   4  -9    3.71    1.03
   0  -4  -9    1.68    0.96
   0  -4   9    3.84    1.02
   0  -4  -9    0.71    0.70
   0   4  -9    1.76    0.40
   0  -4   9    0.95    0.38
   0  -4  -9    1.40    0.40
   0   4  10  135.00    3.90
   0   4 -10  135.75    5.36
   0  -4 -10  129.60    3.76
   0  -4  10  131.19    4.94
   0   4 -10  145.74    3.59
   0  -4 -10  132.99    5.19
   0   4  10  142.37    5.43
   0   4 -10  133.56    5.27
   0  -4 -10  134.94    5.10
   0  -4  10  137.70    5.22
   0  -4 -10  125.74    3.68
   0   4 -10  126.14    3.51
   0  -4  10  127.67    3.48
   0  -4 -10  130.10    3.58
   0   4 -11  165.60    6.28
   0  -4 -11  161.31    4.66
   0  -4  11  166.38    5.99
   0  -4 -11  178.06    4.82
   0   4  11  163.38    6.11
   0  -4 -11  165.72    6.16
   0   4  11  174.30    6.36
   0   4 -11  162.73    7.90
   0  -4 -11  159.93    5.91
   0  -4  11  167.34    6.16
   0   4 -11  153.88    4.37
   0  -4 -11  152.42    4.53
   0  -4  11  155.49    4.25
   0  -4 -11  162.58    5.09
   0   4 -12   10.09    1.58
   0  -4 -12   10.86    0.74
   0  -4  12    9.88    1.55
   0  -4 -12   11.41    0.68
   0   4  12    9.83    1.58
   0  -4 -12    9.87    1.65
   0   4  12   16.19    1.60
   0   4 -12   13.88    2.46
   0  -4 -12   15.37    1.53
   0  -4  12   13.30    1.55
   0   4 -12   11.00    0.73
   0  -4 -12    9.77    0.83
   0  -4  12   11.85    0.70
   0  -4 -12   10.52    0.76
   0   4 -13    8.97    1.46
   0  -4 -13    9.71    0.66
   0  -4  13    9.25    1.46
   0  -4 -13    9.75    0.61
   0   4  13    9.31    1.39
   0  -4 -13    9.86    1.46
   0   4  13    8.50    1.44
   0   4 -13    9.90    1.50
   0  -4 -13   10.50    2.21
   0  -4  13   10.19    1.46
   0  -4 -13    8.47    0.78
   0   4 -13    8.68    0.68
   0  -4  13    9.35    0.65
   0  -4 -13    9.19    0.74
   0   4 -14   51.96    2.96
   0  -4 -14   54.27    1.65
   0  -4  14   54.79    2.86
   0  -4 -14   56.76    1.63
   0   4  14   53.12    2.93
   0  -4 -14   55.72    3.06
   0   4  14   57.03    2.84
   0   4 -14   55.20    2.93
   0  -4  14   58.12    2.91
   0   4 -14   52.00    1.73
   0  -4 -14   53.01    1.94
   0  -4  14   52.63    2.12
   0  -4 -14   57.58    1.89
   0   4 -15   75.03    3.67
   0  -4  15   80.90    3.54
   0   4  15   73.08    3.55
   0  -4 -15   79.27    3.80
   0   4  15   77.07    3.43
   0  -4 -15   78.58    3.38
   0   4 -15   73.72    3.51
   0  -4  15   79.06    3.60
   0  -4 -15   73.76    2.48
   0   4 -15   72.33    2.31
   0  -4 -15   78.74    2.47
   0  -4  15   75.19    2.21
   0   4 -16   20.73    1.99
   0  -4  16   23.88    1.94
   0   4  16   22.13    1.95
   0  -4 -16   23.69    2.08
   0   4  16   23.04    1.86
   0  -4 -16   24.49    1.85
   0   4 -16   22.69    1.90
   0  -4  16   25.18    1.98
   0  -4 -16   21.86    1.25
   0  -4  16   23.01    1.02
   0  -4 -16   22.75    1.16
   0   4 -17   26.10    2.14
   0  -4  17   30.23    2.14
   0   4  17   30.12    1.17
   0   4  17   25.04    2.13
   0  -4 -17   28.92    2.23
   0   4  17   26.79    1.99
   0  -4 -17   30.08    2.09
   0   4 -17   25.27    2.03
   0  -4  17   30.59    2.15
   0  -4 -17   27.61    1.43
   0   4 -17   27.40    1.22
   0  -4  17   28.58    1.16
   0  -4 -17   29.16    1.28
   0   4 -18   24.09    2.23
   0  -4  18   28.57    2.11
   0   4  18   26.38    1.16
   0   4  18   21.60    2.24
   0  -4 -18   26.31    2.22
   0   4  18   25.21    1.94
   0  -4 -18   30.82    2.08
   0   4 -18   24.77    2.05
   0  -4  18   28.13    2.18
   0  -4 -18   24.59    1.42
   0   4 -18   24.51    1.23
   0  -4  18   25.28    1.16
   0  -4 -18   25.78    1.30
   0  -4  19  134.11    5.46
   0   4  19  135.91    4.06
   0  -4 -19  138.01    5.59
   0  -4 -19  134.01    5.36
   0  -4  19  138.28    5.53
   0  -4 -19  127.37    4.35
   0   4 -19  125.04    4.07
   0  -4  19  129.00    3.90
   0  -4 -19  134.24    4.23
   0  -4  20   21.46    2.09
   0   4  20   21.48    1.12
   0  -4 -20   22.54    2.14
   0  -4 -20   21.40    2.05
   0  -4  20   23.81    2.19
   0  -4 -20   20.97    1.40
   0   4 -20   20.46    1.16
   0  -4  20   22.22    1.08
   0  -4 -20   21.35    1.28
   0  -4  21    3.86    1.28
   0   4  21    4.34    1.03
   0  -4 -21    3.62    1.33
   0  -4 -21    4.79    1.29
   0  -4  21    3.96    1.40
   0  -4 -21    3.88    0.85
   0  -4  21    4.05    0.62
   0  -4 -21    4.48    0.75
   0  -4  22  127.20    5.40
   0   4  22  122.77    4.73
   0  -4 -22  132.38    5.66
   0  -4 -22  127.24    5.34
   0  -4  22  131.39    5.64
   0  -4 -22  117.96    4.95
   0  -4  22  115.91    3.77
   0  -4  23   58.73    3.28
   0   4  23   49.13    2.00
   0  -4 -23   53.26    3.27
   0  -4 -23   50.33    3.06
   0  -4  23   53.96    3.34
   0  -4  23   47.00    2.53
   0  -4  24   32.13    2.48
   0   4  24   28.95    1.52
   0  -4 -24   30.94    2.48
   0   4 -24   30.21    2.53
   0  -4 -24   29.40    2.37
   0  -4  24   26.05    1.33
   0  -4  25   80.62    4.03
   0   4  25   79.28    2.93
   0  -4 -25   80.61    4.09
   0   4 -25   81.69    4.12
   0  -4 -25   77.69    3.96
   0  -4  25   66.71    2.58
   0   4  25   71.10    2.82
   0   4  26   13.58    1.20
   0  -4 -26   15.13    1.94
   0   4 -26   16.30    2.02
   0  -4 -26   14.96    1.96
   0  -4  26   12.40    1.06
   0   4  26   15.47    1.29
   0  -4  27  153.92    6.58
   0   4  27  152.94    5.53
   0  -4 -27  159.50    6.72
   0   4 -27  161.54    6.94
   0  -4 -27  149.21    6.58
   0   4  27  155.19    5.37
   0  -4  28   -0.85    0.89
   0   4  28   -0.62    0.58
   0  -4 -28    0.56    0.89
   0   4 -28    1.69    0.99
   0  -4 -28   -0.18    0.98
   0   4  28   -0.32    0.62
   0  -4  29  115.82    5.28
   0   4  29  115.30    4.51
   0  -4 -29  121.50    5.57
   0   4 -29  127.09    5.88
   0  -4 -29  118.20    5.67
   0   4  29  113.22    4.36
   0  -4  30    2.00    1.21
   0   4  30    2.05    0.86
   0  -4 -30    1.83    1.26
   0   4 -30    2.69    1.41
   0  -4 -30    3.58    1.37
   0   4  30    2.38    0.91
   0  -4  31   43.82    2.83
   0   4  31   45.02    2.36
   0  -4 -31   45.82    2.91
   0   4 -31   47.09    3.28
   0  -4 -31   42.73    3.17
   0   4  31   33.37    2.18
   0  -4  32   27.79    2.25
   0   4  32   25.86    1.85
   0   4 -32   26.71    2.67
   0  -4 -32   24.22    2.68
   0  -4  33   32.82    2.46
   0   4  33   30.50    2.02
   0   4  33   30.93    2.09
   0   4 -33   32.34    4.41
   0  -4 -33   30.01    2.90
   0  -4  34  190.48    7.84
   0   4  34  180.04    7.24
   0   4  34  183.70    7.02
   0   4 -34  204.94    8.73
   0  -4 -34  194.65    8.71
   0  -4  35  118.95    5.32
   0   4  35  111.31    4.66
   0   4  35  114.30    4.59
   0   4 -35  119.06    5.82
   0  -4 -35  117.57    5.80
   0  -4 -35  105.82    5.06
   0  -4  36   40.80    3.77
   0   4  36   39.84    2.39
   0   4  36   41.47    2.35
   0   4 -36   43.43    3.14
   0  -4 -36   41.88    3.28
   0  -4 -36   39.61    2.76
   0  -4  37    6.52    1.29
   0   4  37    7.09    1.19
   0   4  37    6.69    1.11
   0   4 -37    6.47    1.69
   0  -4 -37    6.94    1.76
   0  -4 -37    6.56    1.43
   0  -4  38    4.90    1.13
   0   4  38    4.49    1.08
   0   4  38    4.23    0.92
   0   4 -38    4.86    1.51
   0  -4 -38    5.87    1.70
   0  -4 -38    4.24    1.28
   0  -4  39    0.78    0.75
   0   4  39    0.11    0.76
   0   4 -39    0.51    1.04
   0  -4 -39    0.35    1.16
   0  -4 -39    0.26    0.87
   0  -4  40   36.80    2.19
   0   4  40   36.64    3.17
   0   4 -40   36.66    2.88
   0  -4 -40   36.76    2.94
   0  -4 -40   33.38    2.56
   0  -4  41   16.67    1.51
   0   4  41   18.01    1.52
   0   4 -41   20.61    2.13
   0  -4 -41   19.19    2.20
   0  -4 -41   17.21    1.92
   0   4  42    6.78    1.13
   0   4 -42    7.61    1.71
   0  -4 -42   18.11    1.97
   0  -4 -42    5.61    1.45
   0   4  43   13.48    1.34
   0   4 -43   17.46    3.12
   0  -4 -43   14.73    2.11
   0  -4 -43   15.02    1.70
   0   4  44    0.45    0.64
   0   4 -44    0.12    1.01
   0  -4 -44    1.03    0.80
   0   4  45    1.26    0.71
   0   4 -45    1.98    1.07
   0  -4 -45    1.14    1.76
   0  -4 -45    1.87    0.88
   0   4  46    3.51    0.75
   0   4 -46    2.87    1.15
   0  -4 -46    2.35    1.15
   0  -4 -46    2.56    0.94
   0   4  47   14.02    1.15
   0   4 -47   16.92    1.64
   0  -4 -47   15.25    1.67
   0  -4 -47   12.73    1.39
   0   4  48   -0.02    0.42
   0   4 -48    0.20    0.76
   0  -4 -48    0.15    0.75
   0  -4 -48    0.58    0.57
   0   4 -49    0.09    0.72
   0  -4 -49    0.40    0.71
   0  -4 -49    0.25    0.42
   0   5   0    2.54    0.94
   0  -5   0    2.44    0.90
   0   5   0    0.70    0.68
   0   5   1  104.65    5.36
   0   5  -1  101.54    4.26
   0  -5   1  100.20    4.07
   0  -5  -1  102.29    4.01
   0   5  -1  102.79    3.45
   0  -5  -1  100.66    3.99
   0   5   2   45.25    2.31
   0   5  -2   46.96    2.57
   0  -5  -2   45.51    2.33
   0  -5   2   42.69    2.46
   0   5  -2   47.10    1.91
   0  -5  -2   44.23    2.44
   0   5   3  428.42   15.60
   0   5  -3  444.72   16.67
   0  -5   3  431.68   15.89
   0  -5  -3  444.33   15.70
   0   5  -3  457.18   15.08
   0  -5  -3  441.05   16.35
   0   5   4   -0.28    0.55
   0   5  -4    0.75    0.74
   0  -5  -4    0.15    0.55
   0  -5   4   -1.03    0.70
   0   5  -4    0.19    0.43
   0  -5  -4    0.57    0.71
   0   5   5    4.06    0.83
   0   5  -5    3.69    1.15
   0  -5  -5    3.57    0.81
   0  -5   5    1.31    1.10
   0   5  -5    3.25    0.62
   0  -5  -5    2.90    1.13
   0   5   6  322.14   11.05
   0   5  -6  308.88   11.77
   0  -5  -6  321.63   10.81
   0  -5   6  334.68   12.28
   0   5  -6  350.43   10.73
   0  -5  -6  334.12   12.40
   0  -5  -6  318.29   12.14
   0  -5   6  329.99   12.34
   0   5   7    0.44    0.49
   0   5  -7    0.42    0.37
   0  -5  -7   -2.14    0.82
   0   5   8   84.72    3.06
   0  -5  -8   81.26    3.00
   0  -5  -8   92.32    4.20
   0  -5  -8   99.33    4.52
   0  -5   8  107.58    4.89
   0   5   9   75.25    2.72
   0  -5   9   77.83    4.15
   0  -5  -9   73.54    2.71
   0  -5  -9   78.80    3.98
   0  -5  -9   86.86    4.42
   0  -5   9   90.86    4.60
   0  -5 -10   42.83    1.85
   0  -5  10   59.66    4.73
   0  -5 -10   48.04    3.17
   0  -5 -10   56.77    3.52
   0  -5  10   60.09    3.71
   0  -5  11  137.36    5.94
   0  -5 -11  142.90    6.28
   0  -5 -11  144.69    6.45
   0  -5  11  153.12    6.80
   0  -5  12  123.08    5.50
   0  -5 -12  124.79    5.70
   0  -5 -12  124.39    5.64
   0  -5  12  128.23    5.92
   0  -5  13    8.80    1.72
   0  -5 -13    7.40    1.78
   0  -5 -13   10.14    1.79
   0  -5  13    9.43    1.76
   0  -5  14    5.43    1.45
   0  -5 -14    5.02    1.59
   0  -5 -14    4.45    1.48
   0  -5  14    2.88    2.46
   0  -5  15   32.37    2.84
   0  -5 -15   35.70    3.10
   0  -5 -15   34.85    2.83
   0  -5  15   34.56    2.99
   0  -5  16  432.30   17.26
   0  -5 -16  438.70   17.76
   0  -5 -16  420.46   16.75
   0  -5  16  435.64   17.35
   0  -5  17   13.11    2.12
   0  -5 -17   12.30    2.25
   0  -5 -17   19.55    2.24
   0  -5  17   15.70    2.30
   0  -5  18  193.82    8.22
   0  -5 -18  199.58    8.55
   0  -5 -18  193.68    8.11
   0  -5  18  198.35    8.39
   0  -5  19    4.20    1.31
   0  -5 -19    0.64    1.43
   0  -5 -19    1.32    1.29
   0  -5  19    2.39    1.41
   0  -5  20    8.46    1.44
   0  -5 -20    1.02    1.45
   0  -5 -20    0.07    1.34
   0  -5  20    2.16    1.45
   0  -5  21   29.22    2.73
   0  -5 -21   28.37    2.84
   0  -5 -21   27.06    2.63
   0  -5  21   28.17    2.78
   0  -5  22    3.94    1.60
   0  -5 -22    4.22    1.65
   0  -5 -22    3.90    1.54
   0  -5  22    6.01    1.62
   0  -5  23   12.39    2.03
   0  -5 -23   11.21    2.10
   0  -5 -23   10.62    1.95
   0  -5  23   12.51    2.02
   0  -5  24    4.65    1.66
   0  -5 -24    5.29    1.67
   0   5 -24    3.97    1.66
   0  -5 -24    5.17    1.64
   0  -5 -25   36.15    3.15
   0   5 -25   38.54    3.15
   0  -5 -25   35.21    3.07
   0  -5  26  107.11    5.47
   0  -5 -26  113.26    5.88
   0   5 -26  113.54    5.68
   0  -5 -26  106.13    5.55
   0  -5  27   67.70    4.07
   0   5 -27   71.45    4.31
   0  -5 -27   68.03    4.22
   0  -5  28   21.24    2.32
   0   5  28   20.55    2.11
   0   5 -28   20.58    2.52
   0  -5 -28   19.75    2.45
   0  -5 -28   14.60    1.44
   0  -5  29   54.50    3.53
   0   5  29   56.67    3.28
   0   5 -29   58.14    3.75
   0  -5 -29   54.14    3.65
   0  -5 -29   38.63    2.35
   0  -5  30   18.24    2.24
   0   5  30   19.40    1.94
   0   5 -30   17.86    2.39
   0  -5 -30   18.74    2.28
   0  -5 -30   14.36    1.50
   0  -5  31    8.87    1.73
   0   5  31    9.04    1.54
   0   5 -31    9.58    1.92
   0  -5 -31    7.88    1.90
   0  -5 -31    7.60    1.20
   0  -5  32   38.53    2.82
   0   5  32   40.07    2.56
   0   5 -32   40.16    3.14
   0  -5 -32   38.62    3.22
   0  -5 -32   29.72    2.14
   0  -5  33    9.35    1.70
   0   5  33   10.64    1.52
   0   5 -33    9.90    1.89
   0  -5 -33   11.51    1.96
   0  -5 -33    8.66    1.27
   0  -5  34    3.92    1.32
   0   5  34    3.81    1.16
   0   5 -34    5.45    2.36
   0  -5 -34    4.31    1.55
   0  -5 -34    2.63    0.95
   0  -5  35   70.89    3.79
   0   5  35   69.67    3.41
   0   5 -35   67.80    3.91
   0  -5 -35   69.78    4.16
   0  -5 -35   48.83    2.92
   0  -5  36    3.56    1.91
   0   5  36    3.80    1.10
   0   5 -36    4.29    1.47
   0  -5 -36    4.09    1.51
   0  -5 -36    2.98    0.95
   0  -5  37    2.65    1.07
   0   5  37    2.77    0.96
   0   5 -37    3.10    1.37
   0  -5 -37    3.51    1.39
   0  -5 -37    1.62    0.87
   0  -5  38   89.34    3.93
   0   5  38   89.09    3.79
   0   5 -38   94.67    4.57
   0  -5 -38   92.38    4.72
   0  -5 -38   65.25    3.48
   0  -5  39    1.43    0.87
   0   5  39    1.70    0.75
   0   5 -39    0.16    1.15
   0  -5 -39    1.45    1.18
   0  -5 -39    1.20    0.72
   0  -5  40    3.08    0.88
   0   5  40    2.53    1.19
   0   5 -40    2.43    1.22
   0  -5 -40    2.97    1.28
   0  -5 -40    1.12    0.77
   0  -5  41   69.54    2.92
   0   5  41   63.94    2.66
   0   5 -41   73.44    3.56
   0  -5 -41   73.35    3.72
   0  -5 -41   46.62    3.47
   0  -5  42   16.09    1.22
   0   5  42   10.14    0.86
   0   5 -42   16.03    1.63
   0  -5 -42   16.51    1.68
   0  -5 -42    9.69    1.07
   0  -5  43    0.39    0.50
   0   5 -43    1.33    1.43
   0  -5 -43    1.46    0.88
   0  -5 -43    0.37    0.45
   0   5 -44   15.13    1.63
   0  -5 -44   14.06    1.59
   0   5 -45    7.41    1.30
   0  -5 -45    6.77    1.28
   0   5 -46   24.65    1.81
   0  -5 -46   22.17    1.74
   0  -6   0  225.65   10.30
   0   6   0  222.42    7.72
   0  -6  -1    6.92    1.28
   0  -6   1    6.65    2.15
   0   6  -1    6.36    1.03
   0   6   1    6.49    1.10
   0  -6   2  151.12    7.97
   0  -6  -2  145.01    5.78
   0   6  -2  163.71    5.56
   0   6   2  154.20    5.68
   0  -6  -3   29.63    2.04
   0  -6   3   32.08    2.37
   0   6   3   35.58    2.12
   0   6  -3   34.79    1.77
   0  -6  -4   62.25    2.99
   0  -6   4   64.46    3.45
   0   6   4   67.97    3.22
   0  -6  -5  162.49    6.05
   0  -6   5  163.89    6.96
   0   6   5  181.30    6.80
   0  -6  -6  112.40    4.45
   0  -6   6  120.85    5.54
   0   6   6  125.47    5.00
   0  -6  -7    1.44    0.70
   0  -6   7    0.93    1.17
   0   6   7    1.58    1.06
   0  -6   8  152.57    6.74
   0   6   8  162.43    6.41
   0  -6  -8  147.53    7.39
   0  -6   8  157.13    7.75
   0  -6  -9   32.13    3.29
   0  -6   9   31.79    3.39
   0  -6  10    0.35    1.44
   0   6  10    5.84    1.32
   0  -6  11  224.15    9.59
   0  -6 -11  232.91   10.44
   0  -6  11  242.09   10.56
   0  -6  12  136.34    6.51
   0  -6 -12  138.67    7.20
   0  -6  12  148.57    7.27
   0  -6  13   41.54    3.30
   0  -6 -13   45.89    3.69
   0  -6  13   43.21    3.54
   0  -6  14    0.90    1.31
   0  -6 -14    1.08    1.38
   0  -6  14    2.34    1.39
   0  -6  15    0.79    1.32
   0  -6 -15   -0.01    2.10
   0  -6  15    2.38    1.48
   0  -6  16  226.51    9.69
   0   6  16  237.47    9.42
   0  -6 -16  182.18    8.65
   0  -6  16  231.46    9.98
   0  -6  17   12.16    2.32
   0   6  17   20.94    2.37
   0  -6 -17   13.66    2.26
   0  -6  17   12.14    2.45
   0  -6  18    1.77    1.64
   0  -6 -18    2.98    1.53
   0  -6  18    4.22    1.59
   0  -6  19   19.41    2.65
   0   6  19   23.36    2.53
   0  -6 -19   17.83    2.53
   0  -6  19   20.28    2.59
   0  -6  20   68.14    4.36
   0   6  20   67.91    4.20
   0  -6 -20   63.91    4.23
   0  -6  20   67.73    4.44
   0  -6  21   -0.24    1.36
   0   6  21    0.84    1.23
   0  -6 -21    2.43    1.35
   0  -6  21    1.51    1.40
   0  -6  22   22.01    3.88
   0   6  22   21.03    2.41
   0  -6 -22   19.62    2.55
   0  -6  22   21.49    2.62
   0  -6  23    1.92    1.35
   0   6  23    1.67    1.27
   0  -6 -23    1.52    1.36
   0  -6  24   -0.86    1.02
   0   6  24    0.98    0.91
   0   6 -24    0.22    0.99
   0  -6 -24   -0.40    0.99
   0  -6  25   22.50    2.60
   0   6  25   21.88    2.27
   0   6 -25   22.95    2.57
   0  -6 -25   22.05    2.48
   0  -6  26    8.77    1.90
   0   6  26    8.97    1.66
   0   6 -26   11.21    1.88
   0  -6 -26    7.50    1.89
   0  -6  27   17.62    2.25
   0   6  27   15.80    2.06
   0   6 -27   17.02    2.31
   0  -6 -27   18.36    2.32
   0  -6  28   55.69    3.67
   0   6  28   54.61    3.37
   0   6 -28   58.07    3.79
   0  -6 -28   55.93    3.81
   0  -6  29   25.20    2.61
   0   6  29   24.38    2.32
   0   6 -29   29.34    2.61
   0  -6 -29   24.10    2.67
   0  -6  30    0.96    1.07
   0   6  30    1.46    0.97
   0   6 -30   -0.55    1.09
   0  -6 -30   -0.34    1.14
   0  -6  31   16.58    2.18
   0   6  31   17.44    1.92
   0   6 -31   16.00    2.19
   0  -6 -31   17.19    2.23
   0  -6  32   23.49    2.41
   0   6  32   24.03    2.14
   0   6 -32   22.48    2.41
   0  -6 -32   22.12    2.52
   0  -6  33   10.54    1.77
   0   6  33   10.27    1.55
   0   6 -33    9.68    2.84
   0  -6 -33   10.64    1.91
   0  -6  34    6.73    1.54
   0   6  34    8.02    1.36
   0   6 -34    7.65    1.62
   0  -6 -34    6.65    1.70
   0   6  35   25.25    1.90
   0   6 -35   27.17    2.35
   0  -6 -35   24.67    2.48
   0  -6  36   58.34    3.00
   0   6  36   56.56    2.69
   0   6 -36   58.08    3.25
   0  -6 -36   57.61    3.46
   0  -6  37   -0.55    0.72
   0   6  37    0.01    1.11
   0   6 -37    0.89    0.82
   0  -6 -37    0.77    0.89
   0  -6  38   14.60    1.45
   0   6  38   15.75    1.41
   0   6 -38   15.37    1.70
   0  -6 -38   14.77    1.74
   0  -6  39   -0.18    0.68
   0   6  39    0.04    0.56
   0   6 -39   -0.51    0.73
   0  -6 -39   -0.48    0.80
   0  -6  40    8.31    1.06
   0   6  40    6.92    0.83
   0   6 -40    9.85    1.36
   0  -6 -40    7.25    2.11
   0  -6  41    9.36    0.93
   0   6 -41   13.70    1.39
   0  -6 -41   12.31    1.42
   0  -7   0    0.75    0.83
   0   7   0   -0.06    1.04
   0  -7   1   34.98    2.38
   0  -7  -1   36.20    2.38
   0   7   1   38.33    2.14
   0  -7  -2   14.91    1.56
   0  -7   2   14.27    1.70
   0   7   2   14.46    1.46
   0  -7  -3    4.47    1.00
   0  -7   3    3.54    1.22
   0   7   3    2.89    1.02
   0  -7   4    6.56    1.42
   0   7   4    7.08    1.25
   0  -7   5   11.40    1.82
   0   7   5   13.53    1.53
   0  -7   6   12.08    2.02
   0   7   6   13.40    1.72
   0  -7   6   28.03    3.24
   0  -7   7   57.48    3.63
   0   7   7   62.78    3.33
   0  -7   8  115.30    5.64
   0   7   8  128.74    5.45
   0  -7   8   95.30    9.01
   0  -7   9  124.98    6.29
   0   7   9  135.59    5.79
   0  -7  -9  160.39    7.82
   0  -7   9  163.30   10.45
   0  -7 -10   44.67    3.91
   0  -7  10   38.22    3.82
   0  -7  11   13.54    2.34
   0   7  11   14.58    2.03
   0  -7 -11   26.44    2.92
   0  -7  11   27.82    2.93
   0  -7  12   63.19    4.09
   0   7  12   70.73    3.79
   0  -7 -12   60.03    4.34
   0  -7  12   63.39    4.47
   0  -7  13    0.55    1.14
   0  -7 -13   -0.21    1.23
   0  -7  13    0.56    1.29
   0  -7  14    8.94    1.92
   0  -7 -14    6.73    1.95
   0  -7  14    9.24    2.09
   0  -7  15   24.72    2.55
   0  -7 -15   24.48    2.70
   0  -7  15   23.56    2.76
   0  -7  16    6.43    1.74
   0   7  16    6.38    1.65
   0  -7 -16    4.99    1.79
   0  -7  16    5.96    1.90
   0  -7  17   27.78    4.23
   0   7  17   39.58    2.81
   0  -7 -17   25.48    2.89
   0  -7  17   28.22    3.04
   0   7  18   55.75    3.57
   0  -7 -18   50.80    3.72
   0  -7  18   54.17    3.90
   0  -7  19   40.32    3.26
   0   7  19   45.12    3.28
   0  -7 -19   40.57    3.32
   0  -7  19   43.63    3.50
   0  -7  20   80.86    4.61
   0   7  20   83.49    4.48
   0  -7 -20   78.98    4.66
   0  -7  20   84.28    4.88
   0  -7  21   13.10    2.00
   0   7  21   15.38    1.98
   0   7 -21   14.77    2.11
   0  -7 -21   11.69    2.08
   0  -7  22    4.46    1.51
   0   7  22    3.53    1.48
   0   7 -22    6.30    1.58
   0  -7 -22    4.82    1.52
   0  -7  23   14.69    2.08
   0   7  23   15.64    2.00
   0   7 -23   16.62    2.11
   0  -7 -23   14.49    2.10
   0  -7  24    6.60    1.71
   0   7  24    7.27    1.59
   0   7 -24    7.14    1.70
   0  -7 -24    7.56    1.65
   0  -7  25    8.02    1.78
   0   7  25    9.43    1.57
   0   7 -25    8.86    1.75
   0  -7 -25    8.89    1.67
   0  -7  26    5.27    1.59
   0   7  26    5.89    1.45
   0   7 -26    5.39    1.56
   0  -7 -26    6.02    1.48
   0  -7  27    6.80    1.59
   0   7  27    6.13    1.41
   0   7 -27    7.19    1.55
   0  -7 -27    5.64    1.51
   0  -7  28    1.83    1.19
   0   7  28    2.12    1.04
   0   7 -28    2.25    1.18
   0  -7 -28    0.46    1.18
   0  -7  29    3.22    1.22
   0   7  29    2.08    1.11
   0   7 -29    2.97    1.20
   0  -7 -29    2.90    1.21
   0  -7  30   -0.04    0.84
   0   7  30   -0.25    0.75
   0   7 -30   -0.11    0.84
   0  -7 -30   -0.37    0.85
   0  -7  31    1.50    1.53
   0   7  31    0.07    1.36
   0   7 -31    0.39    1.51
   0  -7 -31    1.08    0.95
   0  -7  32   10.01    1.56
   0   7  32   13.18    1.59
   0   7 -32   19.47    1.69
   0  -7 -32   17.52    1.69
   0  -7  33    2.84    1.02
   0   7  33    3.42    1.01
   0   7 -33    3.45    1.02
   0  -7 -33    2.39    1.05
   0  -7  34    0.25    0.78
   0   7  34    0.91    0.74
   0   7 -34    0.04    0.72
   0  -7 -34   -0.06    0.78
   0  -7  35    1.97    0.88
   0   7  35    2.05    0.82
   0   7 -35    1.21    0.90
   0  -7 -35    1.28    0.92
   0  -8   0   25.70    1.67
   0  -8   1    0.30    0.63
   0  -8   2    1.54    0.81
   0  -8   3   -0.46    0.73
   0  -8   4    8.79    1.35
   0   8   4   12.10    1.21
   0  -8   5   -0.15    0.71
   0   8   5   -0.20    0.63
   0  -8  -6   26.03    2.79
   0  -8   6   24.87    2.82
   0  -8   7   26.74    2.10
   0   8   7   25.34    1.84
   0  -8  -7   29.97    2.74
   0  -8   7   29.59    2.78
   0  -8   8    0.76    1.14
   0   8   8    0.59    0.99
   0  -8  -8   10.65    1.53
   0  -8   8    8.35    1.62
   0  -8   9   -0.62    1.01
   0   8   9    2.32    0.92
   0  -8  -9    2.32    1.31
   0  -8   9    2.40    1.37
   0  -8  10   10.63    1.70
   0   8  10   23.53    1.82
   0  -8 -10   17.26    2.22
   0  -8  10   14.36    2.26
   0  -8  11   11.91    1.59
   0   8  11   12.14    1.62
   0  -8 -11   12.30    2.02
   0  -8  11   11.10    2.09
   0  -8  12    1.35    0.97
   0  -8 -12    0.04    1.22
   0  -8  12    1.74    1.24
   0  -8  13    0.53    0.80
   0  -8 -13   -0.31    0.95
   0  -8  13   -0.79    0.99
   0  -8  14    8.36    1.48
   0  -8 -14    7.67    1.67
   0  -8  14    7.55    1.64
   0  -8  15    0.38    0.76
   0  -8 -15   -0.73    0.88
   0  -8  15    0.40    0.91
   0  -8  16    1.76    0.90
   0  -8 -16    0.13    0.99
   0  -8  16   -0.73    1.01
   0  -8  17    0.66    0.94
   0   8  17   -0.29    0.93
   0  -8 -17    1.81    0.98
   0  -8  18    3.15    1.13
   0   8  18    2.70    1.16
   0   8 -18    3.37    1.25
   0  -8 -18    3.81    1.22
   0  -8  19    1.28    0.99
   0   8  19    1.35    1.01
   0   8 -19    1.22    1.04
   0  -8 -19    1.39    1.02
   0  -8  20    0.40    0.90
   0   8  20    0.39    0.88
   0   8 -20    1.41    0.97
   0  -8 -20    1.52    1.53
   0  -8  21   25.09    2.13
   0   8  21   27.30    2.03
   0   8 -21   28.57    2.18
   0  -8 -21   24.02    3.31
   0  -8  22   10.38    1.52
   0   8  22   11.76    1.47
   0   8 -22   10.88    1.57
   0  -8 -22    9.81    2.40
   0  -8  23    8.15    1.39
   0   8  23    8.33    1.33
   0   8 -23    7.73    1.39
   0  -8 -23    7.55    2.19
   0  -8  24    2.56    1.02
   0   8  24    2.43    1.01
   0   8 -24    2.30    1.02
   0  -8 -24    2.05    1.63
   0  -8  25   14.11    1.68
   0   8  25   15.72    1.65
   0   8 -25   14.76    1.70
   0  -8 -25   13.95    1.64
   0   8  26    5.16    1.18
   0   8 -26    4.62    1.22
   0  -8 -26    5.30    1.15
   0  -9  -5    1.47    1.16
   0  -9   5    3.16    1.19
   0  -9   6    4.35    1.28
   0  -9  -6    5.03    1.28
   0  -9   7    0.86    0.97
   0  -9  -7    0.48    0.96
   0  -9  -8    7.48    2.14
   0  -9   8    6.30    1.37
   0  -9  -9    0.94    1.53
   0  -9   9    1.13    1.00
   0  -9 -10    2.53    1.03
   1   0   0    0.26    0.36
  -1   0   0   -0.22    0.41
   1   0   0    0.47    0.41
   1   0   0    0.22    0.04
   1   0  -1  940.66   30.92
   1   0   1  914.07   30.70
  -1   0  -1  920.30   30.94
   1   0  -1  903.81   30.50
   1   0   1  929.37   31.13
  -1   0   1  929.52   31.51
   1   0  -1  905.21   28.03
   1   0  -1  901.82   27.42
   1   0  -1 1055.10   35.06
  -1   0   1 1008.57   33.01
  -1   0   2 1532.24   59.28
  -1   0  -2 1457.04   57.75
   1   0   2 1450.48   57.21
  -1   0  -2 1492.61   59.51
   1   0   2 1823.68   71.33
   1   0  -2 1654.73   65.81
  -1   0  -2 1469.99   57.68
  -1   0   2 1438.79   57.14
   1   0   2 1478.62   57.79
   1   0  -2 1477.32   58.29
   1   0  -2 1487.91   55.10
  -1   0  -2 1588.11   62.47
   1   0  -2 1654.11   64.62
  -1   0   2 1596.84   62.65
  -1   0   3 3972.85  216.43
   1   0   3 3837.14  215.32
  -1   0  -3 3732.19  207.16
  -1   0  -3 3825.58  212.09
   1   0   3 3803.10  210.19
  -1   0   3 3907.32  216.84
   1   0  -3 3858.70  216.31
  -1   0  -3 3862.23  211.82
   1   0   3 3976.39  217.09
  -1   0   3 3772.56  208.42
   1   0  -3 3843.95  212.27
  -1   0   3 3733.33  199.84
  -1   0  -3 3872.84  201.00
   1   0  -3 3779.22  202.24
  -1   0  -3 3956.64  204.76
  -1   0  -3 3851.88  213.93
   1   0  -3 3870.57  212.92
  -1   0   3 3893.82  213.93
  -1   0   4  152.67    3.38
  -1   0  -4  118.95    3.86
  -1   0  -4  132.82    3.96
   1   0   4  128.90    3.74
   1   0  -4  145.86    4.21
  -1   0   4  131.68    3.82
  -1   0   4  129.30    3.85
   1   0   4  128.89    4.48
   1   0  -4  131.07    3.83
  -1   0   4  129.35    3.16
   1   0  -4  137.50    3.24
  -1   0  -4  147.87    2.73
   1   0  -4  154.05    4.20
  -1   0   4  148.25    3.97
   1   0   4  122.93    3.22
  -1   0   5  888.42   28.18
  -1   0  -5  869.52   30.08
   1   0   5  847.06   29.11
  -1   0  -5  858.77   29.38
   1   0   5  830.60   28.29
  -1   0   5  846.35   28.98
   1   0  -5  849.37   28.89
  -1   0  -5  875.21   28.62
   1   0   5  855.36   27.98
  -1   0   5  836.62   28.56
   1   0  -5  864.96   29.35
  -1   0   5  841.21   27.58
   1   0  -5  855.66   27.87
  -1   0  -5  875.94   26.81
   1   0  -5  854.82   29.27
  -1   0   5  862.49   29.25
   1   0   5  839.60   27.61
   1   0  -6 2086.61   88.40
  -1   0   6 2123.66   89.33
  -1   0  -6 2059.16   92.16
   1   0   6 2004.34   89.41
  -1   0  -6 2046.82   91.24
   1   0   6 2002.44   89.04
  -1   0   6 1995.41   89.08
   1   0  -6 2014.51   89.57
  -1   0  -6 2070.99   89.60
   1   0   6 2018.12   87.30
  -1   0   6 1980.37   88.04
   1   0  -6 2093.33   92.58
  -1   0   6 1996.41   87.68
  -1   0  -6 2013.59   84.90
   1   0  -6 2043.48   89.05
   1   0  -6 2087.98   93.21
  -1   0   6 2080.73   92.62
   1   0   6 2012.93   87.98
   1   0  -7   46.15    1.21
  -1   0   7   46.96    1.21
  -1   0  -7   47.12    2.23
   1   0   7   44.38    2.08
  -1   0  -7   47.88    2.13
   1   0   7   49.78    2.03
  -1   0   7   46.14    2.01
   1   0  -7   48.21    1.99
  -1   0  -7   53.85    1.52
   1   0   7   47.20    1.45
  -1   0   7   43.53    1.89
   1   0  -7   46.72    1.90
   1   0  -7   45.64    1.69
  -1   0  -7   45.80    1.26
   1   0  -7   47.51    2.09
  -1   0   7   44.85    2.04
  -1   0  -7   48.77    1.93
   1   0   7   46.73    2.69
   1   0  -8 1955.46   80.90
  -1   0   8 1991.98   81.89
  -1   0  -8 1925.85   85.34
   1   0   8 1846.66   81.56
  -1   0  -8 1914.25   88.00
   1   0   8 1841.39   81.12
  -1   0   8 1845.91   81.65
   1   0   8 1931.92   81.75
  -1   0   8 1901.65   83.21
   1   0  -8 1972.92   86.30
   1   0   8 2015.79   86.32
  -1   0   8 1825.52   80.09
  -1   0  -8 1917.13   81.05
   1   0  -8 1946.71   84.41
   1   0  -8 1882.20   83.17
  -1   0   8 1960.41   86.14
  -1   0  -8 1947.62   84.98
   1   0   8 1901.57   82.48
  -1   0   9    1.56    0.28
   1   0   9    0.22    0.67
  -1   0  -9    0.51    0.78
   1   0   9    0.81    0.67
  -1   0   9    1.30    0.69
   1   0   9    2.07    0.38
  -1   0   9    2.98    0.63
   1   0  -9    3.11    0.63
   1   0   9    2.08    0.45
  -1   0  -9    0.72    0.43
   1   0  -9   -0.13    0.61
   1   0  -9    0.89    0.72
  -1   0   9   -0.66    0.69
  -1   0  -9    1.09    0.64
   1   0   9   -0.28    0.60
   1   0 -10  414.73   10.48
  -1   0  10  398.38    9.91
  -1   0 -10  386.17   11.83
   1   0  10  375.38   11.29
  -1   0 -10  393.57   12.14
   1   0  10  379.40   11.52
  -1   0  10  377.84   11.62
   1   0 -10  386.70   11.66
   1   0  10  400.67   10.48
  -1   0  10  380.80   11.11
   1   0 -10  394.99   11.51
   1   0  10  410.85   11.17
  -1   0 -10  387.93   10.64
   1   0 -10  385.21   11.36
   1   0 -10  386.43   11.71
   1   0 -10  389.60   11.91
  -1   0  10  381.05   11.74
  -1   0 -10  394.12   11.65
   1   0  10  385.77   11.14
   1   0 -11   52.56    1.19
  -1   0  11   51.82    1.14
  -1   0 -11   53.94    2.12
   1   0  11   49.74    1.94
  -1   0 -11   54.74    2.27
   1   0  11   51.89    2.08
  -1   0  11   50.62    2.09
   1   0 -11   54.78    2.11
  -1   0  11   58.49    1.96
   1   0 -11   52.93    1.84
   1   0  11   54.56    1.46
   1   0 -11   51.16    1.96
  -1   0 -11   55.28    1.67
   1   0 -11   53.91    2.17
   1   0 -11   51.73    2.17
  -1   0  11   51.38    2.12
  -1   0 -11   52.59    2.01
   1   0  11   52.31    1.87
   1   0 -12   30.84    0.77
  -1   0  12   30.30    0.74
   1   0  12   29.42    1.48
  -1   0 -12   32.64    1.69
   1   0  12   30.26    1.56
  -1   0  12   31.57    1.60
   1   0 -12   31.25    1.61
   1   0  12   29.88    0.84
  -1   0  12   34.78    1.32
   1   0 -12   32.56    1.30
   1   0  12   31.81    0.96
  -1   0 -12   31.82    1.18
   1   0 -12   31.21    1.51
   1   0 -12   30.97    1.68
   1   0 -12   31.36    1.68
  -1   0  12   30.76    1.60
  -1   0 -12   30.66    1.51
   1   0  12   30.44    1.38
   1   0 -13    3.04    0.29
  -1   0 -13    3.18    0.77
   1   0  13    2.61    0.70
  -1   0 -13    2.67    0.84
   1   0  13    3.09    0.77
  -1   0  13    3.76    0.80
   1   0 -13    2.80    0.80
   1   0  13    2.09    0.53
  -1   0  13    4.67    0.57
   1   0 -13    3.11    0.57
   1   0  13    2.71    0.38
  -1   0 -13    4.00    0.56
   1   0 -13    2.93    0.75
   1   0 -13    3.28    0.83
   1   0 -13    3.38    0.83
  -1   0  13    3.04    0.78
  -1   0 -13    3.03    0.75
   1   0  13    3.83    0.67
   1   0 -14   83.59    1.82
  -1   0  14   81.36    1.76
  -1   0 -14   88.65    2.90
   1   0  14   80.19    2.65
  -1   0 -14   84.65    3.07
   1   0  14   79.99    2.84
  -1   0  14   82.15    2.97
   1   0  14   77.74    2.14
  -1   0  14   85.36    2.41
   1   0 -14   86.22    2.49
   1   0  14   81.79    1.95
  -1   0 -14   83.20    2.47
   1   0 -14   83.72    2.88
   1   0 -14   86.41    3.05
   1   0 -14   86.37    3.05
  -1   0 -14   87.18    2.85
  -1   0  14   85.78    2.93
   1   0  14   80.20    2.59
   1   0 -15    7.01    0.59
  -1   0 -15    8.46    0.97
  -1   0  15    7.09    0.38
   1   0  15    7.37    0.89
  -1   0  15    8.86    1.04
  -1   0 -15   13.25    1.17
   1   0  15   11.17    1.05
  -1   0  15    7.94    1.02
   1   0  15    6.86    0.61
  -1   0  15    8.10    0.70
   1   0 -15    8.81    0.74
   1   0  15    8.22    0.47
  -1   0 -15    7.82    0.80
   1   0 -15    8.24    1.03
   1   0 -15    8.31    1.12
   1   0 -15    8.22    1.08
  -1   0 -15   10.05    0.99
  -1   0  15    7.82    1.02
   1   0  15    7.80    0.89
   1   0 -16 1026.62   36.07
  -1   0  16  956.74   33.63
  -1   0 -16 1020.37   38.42
   1   0  16  960.85   35.69
  -1   0  16 1006.28   37.64
  -1   0 -16  991.51   37.79
   1   0  16  940.66   35.64
  -1   0  16  932.08   35.78
   1   0  16  919.14   31.94
  -1   0  16  952.13   34.85
   1   0 -16  977.99   36.06
   1   0  16  986.96   34.96
   1   0 -16 1006.17   37.67
  -1   0 -16  974.78   35.89
   1   0 -16  992.60   37.85
   1   0 -16  980.52   37.33
  -1   0 -16  997.13   37.45
  -1   0  16  960.11   36.30
   1   0  16  943.96   35.01
   1   0 -17  241.41    6.38
  -1   0 -17  267.74    8.05
  -1   0  17  230.58    5.66
   1   0  17  241.64    7.22
  -1   0 -17  248.67    8.02
  -1   0  17  244.56    7.68
   1   0  17  236.58    7.50
  -1   0  17  239.42    7.75
   1   0  17  225.09    5.83
  -1   0  17  242.69    6.73
   1   0 -17  252.39    7.10
   1   0  17  246.66    6.23
   1   0 -17  246.63    7.73
  -1   0 -17  247.74    7.27
   1   0 -17  254.58    8.22
   1   0 -17  253.23    8.09
  -1   0  17  235.76    7.58
  -1   0 -17  253.88    7.77
   1   0  17  236.94    7.10
   1   0 -18 2195.15  102.98
  -1   0 -18 2318.48  111.88
  -1   0  18 2114.75   95.89
   1   0  18 2251.58  107.12
  -1   0 -18 2156.86  104.86
  -1   0  18 2182.70  104.71
   1   0  18 2160.64  104.10
  -1   0  18 2051.20   99.98
  -1   0  18 2133.46  101.13
   1   0 -18 2291.30  110.01
   1   0  18 2164.80   99.73
   1   0 -18 2204.22  106.05
  -1   0 -18 2269.97  107.44
   1   0 -18 2202.22  107.46
   1   0 -18 2213.75  107.48
  -1   0 -18 2208.31  106.11
  -1   0  18 2187.63  105.11
   1   0  18 2046.90   97.70
   1   0 -19  606.79   19.09
  -1   0 -19  747.29   25.20
  -1   0  19  602.99   18.71
   1   0  19  606.72   20.90
  -1   0  19  616.31   21.87
  -1   0 -19  641.66   23.02
   1   0  19  608.29   21.50
  -1   0  19  609.32   21.86
   1   0  19  629.00   18.88
  -1   0  19  634.88   20.96
   1   0  19  624.29   19.45
   1   0 -19  641.88   22.80
  -1   0 -19  614.17   21.20
   1   0 -19  637.44   22.41
   1   0 -19  644.70   23.36
   1   0 -19  650.66   23.33
  -1   0  19  616.42   21.93
  -1   0 -19  651.13   22.80
   1   0  19  600.14   20.76
   1   0 -20   79.82    2.15
  -1   0 -20   86.17    2.91
  -1   0  20   80.16    1.84
   1   0  20   78.94    2.69
  -1   0 -20   85.22    3.54
  -1   0  20   80.42    3.32
   1   0  20   81.87    3.18
  -1   0  20   86.91    3.27
   1   0  20   82.32    1.79
  -1   0  20   83.08    2.93
   1   0  20   81.03    1.86
   1   0 -20   85.36    2.51
  -1   0 -20   80.89    2.79
   1   0 -20   84.58    3.26
   1   0 -20   86.11    3.52
   1   0 -20   83.00    3.37
  -1   0 -20   85.63    3.30
  -1   0  20   81.36    3.33
   1   0  20   78.03    2.88
   1   0 -21  277.50    7.89
  -1   0 -21  300.11    9.37
  -1   0  21  281.94    7.33
   1   0  21  281.23    8.65
  -1   0 -21  304.98   10.26
  -1   0  21  282.80    9.58
   1   0  21  282.54    9.40
  -1   0  21  282.39    9.48
   1   0  21  284.06    7.14
  -1   0  21  285.16    8.88
   1   0  21  291.59    7.55
   1   0 -21  287.92    8.60
  -1   0 -21  287.08    8.99
   1   0 -21  296.33    9.80
   1   0 -21  301.97   10.37
   1   0 -21  302.25   10.16
  -1   0 -21  301.28   11.46
  -1   0  21  286.38    9.54
   1   0  21  277.39    8.89
   1   0 -22   31.23    1.05
  -1   0 -22   28.27    1.44
   1   0  22   22.04    1.32
  -1   0  22   27.26    1.89
  -1   0 -22   29.05    2.06
   1   0  22   26.08    1.76
  -1   0  22   26.25    1.79
   1   0 -22   30.33    1.20
  -1   0 -22   30.32    1.58
   1   0 -22   26.97    1.94
   1   0 -22   28.94    2.10
   1   0 -22   29.46    2.01
  -1   0 -22   30.34    1.87
  -1   0  22   25.85    1.85
   1   0  22   23.85    1.58
   1   0 -23   92.57    2.55
  -1   0 -23   99.92    3.25
   1   0  23   96.67    3.10
  -1   0  23   95.34    3.77
  -1   0 -23  103.53    4.10
   1   0  23   96.06    3.69
  -1   0  23   96.87    3.73
   1   0  23   90.09    1.96
  -1   0  23   92.26    2.55
   1   0 -23  101.60    2.96
  -1   0 -23  101.42    3.55
   1   0 -23   99.50    3.94
   1   0 -23  102.75    4.15
   1   0 -23   99.71    4.02
  -1   0 -23  101.64    3.79
  -1   0  23   94.06    3.74
   1   0  23   93.06    3.34
  -1   0 -24  326.91   10.29
   1   0  24  305.16    9.47
  -1   0 -24  340.62   11.60
  -1   0  24  271.41    9.41
   1   0  24  300.59   10.16
  -1   0  24  314.29   10.75
  -1   0  24  306.02    8.95
   1   0 -24  308.82    9.47
  -1   0 -24  302.32   10.05
   1   0 -24  307.64   10.65
   1   0 -24  329.21   11.71
   1   0 -24  332.87   11.50
  -1   0 -24  329.81   11.10
  -1   0  24  295.72   10.06
   1   0  24  290.41    9.50
  -1   0 -25    6.31    0.78
   1   0  25    7.15    1.17
  -1   0  25    4.52    1.07
   1   0  25    5.85    1.09
  -1   0  25    5.60    1.13
  -1   0  25    5.46    0.49
   1   0 -25    5.73    0.56
   1   0 -25    5.40    1.18
   1   0 -25    6.03    1.22
  -1   0 -25    6.03    1.15
  -1   0  25    6.07    1.10
   1   0  25    5.25    0.94
  -1   0 -26    4.62    0.73
  -1   0  26    5.11    1.03
   1   0  26    4.80    1.05
  -1   0  26    6.45    1.11
   1   0  26    6.11    1.19
  -1   0  26    3.45    0.46
   1   0 -26    4.24    0.80
   1   0 -26    5.24    1.78
  -1   0 -26    3.52    0.88
   1   0 -26    5.83    1.26
   1   0 -26    6.65    1.17
  -1   0 -26    5.88    1.11
  -1   0  26    5.17    1.07
   1   0  26    4.46    0.93
  -1   0 -27  312.39   10.03
   1   0  27  294.57    9.22
  -1   0  27  302.21   10.28
   1   0  27  295.92   10.25
  -1   0  27  279.56   10.04
   1   0  27  287.04   10.48
   1   0 -27  316.32   13.07
  -1   0 -27  289.08    9.89
   1   0 -27  292.66   11.02
   1   0 -27  290.39   10.55
  -1   0 -27  318.06   10.98
  -1   0  27  291.47   10.16
   1   0  27  288.27    9.68
  -1   0 -28    1.00    0.53
   1   0  28    1.38    0.52
  -1   0  28    0.61    0.80
   1   0  28    0.31    0.84
  -1   0  28    0.45    0.83
   1   0  28    1.25    0.88
  -1   0 -28   -0.20    0.76
   1   0 -28    1.69    0.89
  -1   0 -28    0.86    0.86
  -1   0  28    2.46    0.86
   1   0  28    1.96    0.75
  -1   0 -29   13.59    0.98
   1   0  29   13.83    0.97
  -1   0  29   13.31    1.48
   1   0  29   14.62    1.49
  -1   0  29   10.93    1.44
   1   0  29   11.99    1.60
  -1   0 -29   11.40    1.30
   1   0 -29   15.07    1.70
   1   0 -29   14.27    1.74
   1   0 -29   13.71    1.56
  -1   0 -29   14.93    1.53
  -1   0  29   15.04    1.46
   1   0  29   13.87    1.35
  -1   0 -30  127.50    4.26
   1   0  30  125.53    3.99
  -1   0  30  124.28    4.83
   1   0  30  126.46    5.00
  -1   0 -30  117.24    4.55
   1   0 -30  134.52    5.61
  -1   0  30  128.42    5.07
   1   0  30  121.96    4.56
  -1   0 -31   45.27    1.94
   1   0  31   47.86    1.88
  -1   0  31   50.39    2.77
   1   0  31   48.40    2.78
  -1   0 -31   45.90    2.38
   1   0 -31   51.13    3.04
  -1   0  31   49.59    2.79
   1   0  31   47.94    2.50
  -1   0 -32   39.63    1.83
   1   0  32   41.81    1.72
  -1   0  32   41.61    2.61
   1   0  32   42.61    2.67
  -1   0 -32   39.24    2.29
   1   0 -32   44.16    2.90
  -1   0  32   42.30    2.64
   1   0  32   39.43    2.39
  -1   0 -33   14.22    1.15
  -1   0  33   18.77    1.96
   1   0  33   20.15    1.98
  -1   0 -33   19.17    1.71
   1   0 -33   19.10    2.15
  -1   0  33   21.09    1.93
   1   0  33   18.33    1.73
  -1   0  34  168.52    6.82
   1   0  34  167.60    6.81
   1   0 -34  173.35    7.60
  -1   0 -34  170.30    6.75
  -1   0  34  170.68    6.99
   1   0  34  166.63    6.48
  -1   0  35  230.60    9.16
   1   0  35  226.37   11.16
   1   0 -35  231.72    9.67
  -1   0 -35  226.29    8.98
  -1   0  35  270.86   10.32
   1   0  35  224.96    8.80
  -1   0  36   23.89    3.52
   1   0  36   22.37    3.61
   1   0 -36   25.41    2.56
  -1   0 -36   22.62    2.06
  -1   0  36   26.24    2.53
   1   0  36   24.91    2.16
  -1   0  37    5.06    1.41
   1   0  37    5.75    1.45
  -1   0 -37    4.89    1.29
   1   0 -37    6.13    1.66
  -1   0  37    6.03    2.62
   1   0  37    5.56    1.39
  -1   0  38   54.23    3.33
   1   0  38   53.75    3.40
  -1   0 -38   53.15    3.22
   1   0 -38   55.13    3.87
   1   0  38   50.34    3.27
  -1   0  38   58.56    3.69
  -1   0  39   95.68    4.67
   1   0  39   93.00    4.61
   1   0 -39   95.58    5.37
  -1   0 -39   92.73    4.59
   1   0  39   93.88    6.18
  -1   0  39   94.43    4.80
  -1   0  40   74.72    4.03
   1   0  40   72.86    4.00
  -1   0 -40   71.78    3.83
   1   0 -40   75.26    4.68
  -1   0  40   75.50    4.14
   1   0  40   74.48    3.86
  -1   0  41  155.62    6.77
   1   0  41  153.01    6.70
  -1   0 -41  151.75    8.50
   1   0 -41  156.84    7.41
  -1   0  41  156.97    7.09
   1   0  41  152.03    6.47
  -1   0  42   22.19    2.20
   1   0  42   21.79    2.28
   1   0 -42   23.06    2.57
  -1   0 -42   20.79    2.20
  -1   0  42   21.40    2.42
   1   0  42   21.26    2.15
  -1   0  43   14.00    1.91
   1   0  43   14.20    1.94
   1   0 -43   14.26    3.61
  -1   0 -43   12.46    1.85
  -1   0  43   15.08    1.99
   1   0  43   16.54    1.87
  -1   0  44   34.15    2.58
   1   0  44   33.53    2.68
  -1   0 -44   30.82    2.47
   1   0 -44   33.55    3.03
  -1   0  44   33.93    2.70
   1   0  44   34.55    2.54
  -1   0  45   -0.28    0.84
   1   0  45   -0.08    0.84
  -1   0 -45   -1.05    0.77
   1   0 -45   -0.41    0.96
  -1   0  45    1.39    0.89
   1   0  45    0.45    0.78
  -1   0  46    1.10    0.86
   1   0  46    0.05    0.86
   1   0 -46   -0.02    0.96
  -1   0 -46    0.07    0.72
   1   0  46   -0.81    0.79
  -1   0  47   66.76    3.63
   1   0  47   63.81    3.45
  -1   0 -47   60.99    3.29
   1   0 -47   62.54    3.90
   1   0  47   65.47    3.42
  -1   0  48   16.19    2.85
   1   0  48   15.13    1.84
  -1   0 -48   14.07    1.61
   1   0 -48   13.69    2.14
   1   0  48   16.02    1.74
   1   0  49   48.25    2.82
  -1   0  49   49.03    2.83
   1   0 -49   46.97    3.25
  -1   0 -49   44.47    2.53
  -1   0  49   46.92    3.19
   1   0  49   47.80    2.76
   1   0  50    2.23    1.08
  -1   0  50    2.98    1.02
  -1   0 -50    2.59    0.89
   1   0 -50   -1.22    1.25
  -1   0  50    2.26    1.11
   1   0  50    3.19    0.98
   1   0  51    2.20    1.57
  -1   0  51    2.83    0.96
   1   0 -51    2.18    1.11
  -1   0 -51    1.59    0.80
  -1   0  51    1.33    1.04
   1   0  51    2.47    0.90
  -1   0  52    6.25    1.10
   1   0  52    6.57    1.16
   1   0 -52    5.27    1.31
  -1   0 -52    3.69    1.53
  -1   0  52    6.18    1.19
   1   0  52    4.96    1.08
  -1   0  53   18.53    1.51
   1   0  53   16.82    1.46
   1   0 -53   14.68    1.68
  -1   0 -53   12.43    1.19
  -1   0 -53   14.49    1.68
  -1   0  53   16.83    1.58
  -1   0  54    4.01    0.90
   1   0  54    3.65    0.95
   1   0 -54    2.14    1.82
  -1   0 -54    2.57    1.01
  -1   0  54    3.06    0.99
   1   1   0 3240.19  171.62
  -1  -1   0 3267.19  172.46
  -1   1   0 3143.82  164.56
   1  -1   0 3145.16  164.08
  -1  -1   0 3528.46  177.43
  -1  -1   0 3145.87  165.23
   1   1   0 3242.77  169.58
  -1   1   0 3191.98  167.36
   1  -1   0 3181.92  166.46
  -1   1   0 3636.15  184.57
  -1  -1   0 3599.34  186.29
  -1   1   0 3163.47  152.97
   1   1   1 4919.43  299.86
  -1  -1   1 5050.02  306.23
  -1   1  -1 4924.40  296.76
   1  -1  -1 4866.73  290.35
   1   1   1 4644.15  277.46
   1  -1  -1 4843.93  292.14
   1   1   1 4692.81  288.08
  -1  -1   1 4745.48  287.23
  -1   1  -1 4850.72  291.85
   1  -1  -1 4930.04  302.66
   1  -1  -1 4776.75  292.98
  -1  -1   1 5321.92  313.89
   1  -1  -1 4902.21  281.34
  -1   1  -1 4743.92  268.44
  -1   1  -1 4768.21  270.15
   1   1  -1 4995.85  305.49
  -1  -1  -1 4920.64  299.85
  -1   1   1 4759.14  284.70
   1  -1   1 4873.23  294.49
  -1  -1  -1 5216.01  307.09
  -1   1   1 4838.04  296.56
  -1  -1  -1 4734.71  287.81
   1   1  -1 4869.34  294.81
   1  -1   1 4888.19  295.32
  -1   1   1 4941.88  305.08
  -1   1   1 5544.66 9999.00
   1   1  -1 5166.12  308.87
  -1   1   1 4685.17  269.41
  -1  -1   2  350.92   11.19
  -1   1  -2  347.49   10.00
   1  -1  -2  346.58    9.15
   1   1   2  422.47   11.26
  -1  -1   2  348.37   10.39
   1   1   2  337.27   10.36
  -1   1  -2  357.24    9.76
   1  -1  -2  341.13   10.31
   1   1   2  351.42   11.27
  -1  -1   2  338.10   10.01
  -1   1  -2  372.61    8.11
   1  -1  -2  359.35    8.50
  -1   1  -2  361.35    8.12
   1   1  -2  336.46   10.90
  -1  -1  -2  342.90   10.71
  -1   1   2  345.86    9.11
   1  -1   2  342.03   10.06
  -1  -1  -2  340.31    9.17
   1   1  -2  345.53   10.25
   1  -1   2  346.52    9.69
  -1   1   2  353.57   10.62
   1   1  -2  392.90   10.93
  -1   1   2  346.66    8.08
  -1  -1   3 2954.35  151.21
  -1   1  -3 2815.11  139.87
   1  -1  -3 2871.04  136.64
   1   1   3 2751.70  134.10
  -1   1  -3 2809.72  140.36
  -1  -1   3 2723.73  133.79
   1  -1  -3 2795.64  140.80
   1   1   3 2818.07  139.73
  -1  -1   3 2747.98  136.12
  -1   1  -3 2812.27  136.87
   1  -1  -3 2925.18  145.49
   1   1   3 2950.48  148.51
   1   1   3 2776.32  138.95
   1  -1  -3 2800.87  141.35
  -1   1  -3 2865.02  143.20
  -1  -1   3 2786.13  140.17
  -1   1  -3 2776.25  128.25
  -1  -1   3 3057.10  154.86
   1  -1  -3 2906.60  138.59
  -1   1  -3 2752.81  127.10
   1   1  -3 2825.56  145.39
  -1  -1  -3 2956.73  146.81
  -1   1   3 2844.21  134.93
   1  -1   3 2798.48  138.40
  -1  -1  -3 2765.99  137.72
  -1  -1  -3 2686.01  132.15
   1  -1   3 2855.21  141.64
  -1   1   3 2728.62  138.21
   1   1  -3 2710.20  134.44
   1   1  -3 2822.83  138.82
   1  -1   3 2834.59  138.09
  -1   1   3 2834.08  141.28
  -1   1   3 2804.07  140.17
  -1  -1  -3 3229.01  710.61
   1   1  -3 2767.77  135.84
   1  -1   3 2871.81  144.59
  -1  -1  -3 2962.01  150.01
   1   1  -3 3018.06  153.60
  -1   1   3 2688.75  126.17
  -1  -1  -3 2867.84  143.39
  -1  -1   4 2712.47  134.10
  -1   1  -4 2688.34  133.95
   1  -1  -4 2754.33  130.22
   1   1   4 2662.69  128.68
  -1   1  -4 2832.51  140.66
  -1  -1   4 2487.16  123.12
   1  -1  -4 2683.06  135.88
   1   1   4 2767.40  135.78
  -1  -1   4 2601.99  127.39
  -1   1  -4 2699.53  129.59
   1  -1  -4 2789.96  138.39
   1   1   4 2756.88  137.84
   1  -1  -4 2610.06  129.92
   1   1   4 2681.50 3868.89
  -1   1  -4 2805.88  141.82
  -1  -1   4 2713.64  134.14
  -1  -1   4 2864.07  143.13
   1  -1  -4 2703.05  127.11
  -1   1  -4 2679.26  123.45
  -1  -1  -4 2804.76  137.95
   1   1  -4 2742.35  135.63
  -1   1   4 2720.41  127.30
   1  -1   4 2670.52  131.85
  -1  -1  -4 2682.29  132.08
  -1  -1  -4 2622.53  127.68
   1  -1   4 2777.03  136.39
  -1   1   4 2626.69  130.56
   1   1  -4 2616.29  125.81
   1   1  -4 2715.82  131.67
  -1   1   4 2764.89  136.80
   1  -1   4 2715.72  130.34
  -1   1   4 2649.29  131.21
  -1  -1  -4 2695.62  132.15
   1   1  -4 2666.81  130.02
   1  -1   4 2689.49  130.85
  -1  -1  -4 2742.09  137.57
   1   1  -4 2857.61  143.37
  -1   1   4 2620.56  122.39
   1  -1   4 2643.15  120.71
  -1  -1  -4 2676.53  132.53
  -1  -1   5 3859.30  212.33
  -1   1  -5 3756.74  208.01
   1  -1  -5 3780.91  196.53
   1   1   5 3628.32  196.86
  -1   1  -5 3618.54  199.80
  -1  -1   5 3587.24  192.49
   1  -1  -5 3762.53  206.36
  -1  -1   5 3519.16  192.65
   1   1   5 3724.35  204.19
  -1   1  -5 3644.40  194.55
   1  -1  -5 3789.79  209.40
   1   1   5 3744.92  208.74
   1   1   5 3665.54  198.88
   1  -1  -5 3541.99  197.29
  -1   1  -5 3830.99  212.05
  -1  -1   5 3617.49  198.09
  -1  -1   5 3917.26  215.60
   1  -1  -5 3604.56  193.60
  -1   1  -5 3672.61  193.02
  -1  -1  -5 3863.57  212.90
   1   1  -5 3842.36  212.00
  -1   1   5 3741.36  194.44
   1  -1   5 3776.54  208.33
  -1  -1  -5 3566.32  197.48
  -1  -1  -5 3546.32  196.33
   1  -1   5 3684.77  202.52
  -1   1   5 3618.57  199.56
   1   1  -5 3617.59  193.83
   1   1  -5 3736.68  203.39
   1  -1   5 3781.86  202.75
  -1   1   5 3779.22  209.54
  -1   1   5 3740.21  206.30
  -1  -1  -5 3733.56  203.10
   1   1  -5 3741.39  204.23
   1  -1   5 3716.08  206.16
   1   1  -5 3814.09  212.29
  -1   1   5 3557.12  189.22
  -1  -1  -5 3662.23  205.78
   1  -1   5 3552.82  185.68
  -1  -1   6  739.30   24.66
  -1   1  -6  718.98   24.57
   1  -1  -6  736.60   20.50
  -1   1  -6  717.46   23.60
   1   1   6  666.64   21.31
  -1  -1   6  702.22   22.11
   1  -1  -6  722.25   23.95
   1   1   6  726.88   23.86
  -1  -1   6  675.63   21.90
  -1   1  -6  723.50   21.64
   1  -1  -6  702.74   23.81
   1   1   6  714.30   24.69
   1   1   6  702.05   22.40
   1  -1  -6  674.36   22.54
  -1   1  -6  679.45   22.05
  -1  -1   6  695.14   23.32
  -1  -1   6  709.46   23.75
   1  -1  -6  715.36   22.46
  -1   1  -6  715.64   21.56
   1   1   6  677.97   22.37
  -1  -1  -6  724.78   24.51
   1   1  -6  715.86   24.15
  -1   1   6  747.85   20.51
   1  -1   6  696.05   23.68
  -1  -1  -6  706.49   23.74
  -1  -1  -6  691.61   22.65
   1  -1   6  724.27   25.76
  -1   1   6  701.26   23.58
   1   1  -6  720.67   23.24
   1  -1   6  715.64   21.68
  -1   1   6  725.32   24.73
  -1   1   6  710.91   25.48
  -1  -1  -6  708.53   23.67
   1   1  -6  646.29   24.17
   1  -1   6  699.13   22.92
   1   1  -6  718.52   27.44
  -1   1   6  691.45   21.57
   1  -1   6  701.63   20.87
  -1  -1  -6  723.09   24.06
  -1  -1   7 1072.99   38.94
  -1   1  -7 1056.35   38.94
  -1   1  -7 1013.51   36.74
   1   1   7 1032.31   36.42
  -1  -1   7  983.60   34.77
   1  -1  -7  994.31   36.29
   1   1   7 1015.78   36.43
  -1  -1   7 1007.25   35.73
  -1   1  -7 1057.35   34.91
   1  -1  -7 1056.67   38.78
   1   1   7 1071.79   39.59
   1   1   7 1004.09   35.19
   1  -1  -7  990.47   35.80
  -1   1  -7  977.47   35.17
  -1  -1   7 1023.68   37.15
   1  -1  -7 1036.26   36.18
  -1  -1   7 1039.08   37.92
  -1   1  -7 1029.15   34.97
   1   1   7  992.80   35.75
  -1  -1  -7 1050.47   38.31
   1   1  -7 1051.09   38.14
   1  -1   7 1029.84   37.79
  -1  -1  -7 1015.83   39.28
  -1  -1  -7  993.32   35.94
   1  -1   7 1009.60   36.34
  -1   1   7  985.84   36.28
   1   1  -7 1055.48   37.34
   1  -1   7 1071.88   35.48
  -1   1   7 1060.94   39.21
  -1   1   7 1032.92   37.39
  -1  -1  -7  992.31   35.13
   1   1  -7 1009.42   36.84
   1  -1   7 1025.25   36.56
   1   1  -7 1016.92   37.85
  -1   1   7 1023.37   35.48
   1  -1   7 1023.26   34.30
  -1  -1  -7 1004.56   36.73
  -1  -1   8  825.57   28.09
  -1   1  -8  820.96   28.79
  -1   1  -8  805.66   27.41
   1   1   8  800.91   26.68
  -1  -1   8  767.71   25.60
   1  -1  -8  782.73   26.95
   1   1   8  808.27   27.16
  -1  -1   8  803.71   26.50
  -1   1  -8  829.63   24.90
   1  -1  -8  811.11   28.30
   1   1   8  794.57   27.83
   1   1   8  783.49   25.93
   1  -1  -8  789.30   29.08
  -1   1  -8  759.40   25.68
  -1  -1   8  785.17   26.95
   1  -1  -8  789.48   27.72
  -1  -1   8  818.55   28.18
  -1   1  -8  795.99   25.56
   1   1   8  776.85   26.32
  -1  -1  -8  807.05   27.77
   1   1  -8  815.30   27.97
   1  -1   8  773.12   27.10
  -1  -1  -8  806.15   27.80
  -1  -1  -8  795.34   27.14
   1  -1   8  787.97   26.68
  -1   1   8  801.78   27.74
   1   1  -8  831.59   27.32
   1  -1   8  840.03   25.68
  -1   1   8  811.99   28.77
  -1   1   8  795.01   27.33
  -1  -1  -8  781.59   25.93
   1   1  -8  794.62   27.65
   1  -1   8  789.42   26.70
   1   1  -8  797.78   28.08
  -1   1   8  790.35   26.16
   1  -1   8  787.44   25.03
  -1  -1  -8  800.21   27.59
  -1  -1   9  192.49    5.50
  -1   1  -9  205.31    6.22
  -1   1  -9  197.78    5.66
   1   1   9  188.96    5.23
  -1  -1   9  190.02    4.93
   1  -1  -9  200.29    5.89
  -1   1  -9  200.08    4.20
   1   1   9  191.61    5.25
  -1  -1   9  195.64    5.07
   1  -1  -9  195.53    5.86
   1   1   9  193.62    5.79
   1   1   9  194.07    5.11
   1  -1  -9  191.97    5.57
  -1  -1   9  195.20    5.73
  -1  -1   9  198.70    5.91
   1  -1  -9  197.01    5.24
  -1   1  -9  199.17    4.91
   1   1   9  186.12    5.35
   1   1  -9  197.73    5.57
   1  -1   9  192.57    5.91
  -1  -1  -9  197.83    5.72
  -1  -1  -9  197.00    5.57
   1  -1   9  188.93    5.33
  -1   1   9  192.10    5.71
   1   1  -9  189.67    4.80
   1   1  -9  202.14    5.16
   1  -1   9  202.13    4.20
  -1   1   9  198.85    6.06
  -1   1   9  198.16    5.75
  -1  -1  -9  188.69    4.98
   1   1  -9  199.94    5.98
   1  -1   9  194.96    5.39
   1   1  -9  198.28    6.06
  -1   1   9  191.84    5.11
   1  -1   9  192.73    5.35
  -1  -1  -9  199.72    5.78
  -1  -1  10 1148.95   43.20
  -1   1 -10 1132.33   43.54
  -1   1 -10 1124.36   42.19
   1   1  10 1114.91   41.26
  -1  -1  10 1068.17   39.99
   1  -1 -10 1145.82   43.29
  -1   1 -10 1164.34   38.38
   1   1  10 1094.43   40.44
  -1  -1  10 1114.87   40.54
   1  -1 -10 1112.11   42.62
   1   1  10 1084.80   41.96
   1   1  10 1081.24   40.42
   1  -1 -10 1118.50   42.04
  -1   1 -10 1065.89   39.76
  -1  -1  10 1116.07   42.22
  -1  -1  10 1134.49   42.59
   1  -1 -10 1098.25   40.94
  -1   1 -10 1109.59   41.48
   1   1  10 1110.87   41.27
   1   1 -10 1096.12   41.44
   1  -1  10 1117.39   42.51
  -1  -1 -10 1126.21   42.41
  -1  -1 -10 1087.00   40.73
   1  -1  10 1095.24   40.74
  -1   1  10 1078.38   40.92
   1   1 -10 1131.61   41.29
   1  -1  10 1126.76   37.53
  -1   1  10 1115.48   42.91
  -1   1  10 1113.16   42.04
  -1  -1 -10 1062.42   39.30
   1   1 -10 1080.38   41.23
   1  -1  10 1127.73   42.18
   1   1 -10 1110.50   42.48
  -1   1  10 1089.50   40.25
  -1  -1 -10 1146.10   43.12
   1  -1  10 1127.41   41.60
  -1  -1  11  218.54    6.22
  -1   1 -11  228.85    8.64
   1   1  11  207.58    5.96
  -1  -1  11  213.38    5.82
  -1   1 -11  222.21    6.55
   1   1  11  212.74    6.13
  -1  -1  11  208.22    5.82
   1  -1 -11  218.96    6.64
   1   1  11  208.38    5.78
  -1  -1  11  208.30    5.39
   1  -1 -11  233.61    6.85
   1   1  11  231.62    6.79
   1   1  11  216.01    6.00
   1  -1 -11  223.76    6.64
  -1  -1  11  221.13    6.65
  -1   1 -11  212.33    5.59
   1  -1 -11  231.39    6.41
   1   1  11  204.66    6.06
   1   1 -11  231.48    7.52
   1  -1  11  212.21    6.55
  -1  -1 -11  217.04    6.37
  -1  -1 -11  220.08    6.47
   1  -1  11  204.80    5.95
   1   1 -11  208.66    5.49
  -1   1  11  228.49    6.91
   1  -1  11  221.00    4.46
   1   1 -11  217.48    6.40
  -1   1  11  225.86    6.66
  -1  -1 -11  211.90    5.73
   1   1 -11  217.25    6.70
   1  -1  11  211.59    6.06
   1   1 -11  222.72    6.90
  -1   1  11  212.56    5.92
   1  -1  11  206.53    5.37
  -1  -1 -11  228.31    6.82
  -1  -1  12  298.60    9.60
  -1   1 -12  315.67    9.85
   1   1  12  306.08    8.78
  -1  -1  12  310.51    8.76
  -1   1 -12  318.93    9.44
   1   1  12  302.25    8.80
  -1  -1  12  298.41    8.60
   1  -1 -12  311.90    9.53
   1   1  12  304.81    8.50
  -1  -1  12  302.01    8.02
   1  -1 -12  308.33    9.38
   1   1  12  303.86    9.06
   1   1  12  304.63    8.64
   1  -1 -12  299.99    9.15
  -1  -1  12  306.56    9.36
  -1   1 -12  316.29    8.72
   1  -1 -12  313.78    9.10
   1   1  12  304.37    9.01
   1   1 -12  312.46    8.96
   1  -1  12  305.67    9.40
  -1  -1 -12  314.47    9.17
  -1  -1 -12  308.58    9.27
   1  -1  12  299.45    8.73
  -1   1  12  308.92    9.46
   1   1 -12  300.78    8.08
  -1   1  12  313.50    9.61
   1  -1  12  317.62    6.44
   1   1 -12  305.88    9.21
  -1   1  12  314.29    9.47
  -1  -1 -12  296.34    8.50
   1   1 -12  304.13    9.51
   1  -1  12  305.43    8.85
   1   1 -12  312.17    9.75
  -1   1  12  302.46    8.70
  -1  -1 -12  315.15    9.58
   1  -1  12  305.82    8.30
  -1   1 -13  102.10    3.53
  -1  -1  13   94.60    2.77
   1   1  13   90.38    2.79
  -1  -1  13   96.07    2.85
  -1   1 -13   98.64    3.29
   1   1  13   92.47    2.98
  -1  -1  13   93.73    2.83
   1  -1 -13   98.88    3.40
   1   1  13   90.16    2.60
  -1  -1  13   90.44    2.29
   1  -1 -13   96.43    3.20
   1   1  13   97.75    2.98
  -1   1 -13   97.35    2.91
   1   1  13   95.49    2.87
   1  -1 -13  100.08    3.34
  -1  -1  13  100.09    3.42
   1  -1 -13   99.42    3.10
   1   1 -13   97.76    2.81
  -1  -1 -13   98.16    3.02
   1  -1  13   92.94    3.25
  -1  -1 -13   96.39    3.23
   1  -1  13   92.31    2.96
  -1   1  13   95.53    3.31
   1   1 -13   90.07    2.33
  -1   1  13   97.41    3.27
   1   1 -13   93.90    3.20
  -1   1  13   99.54    4.66
  -1  -1 -13   95.80    2.83
   1   1 -13   96.39    3.41
   1   1 -13   97.43    3.47
  -1   1  13   89.80    2.86
   1  -1  13   92.11    2.60
  -1  -1 -13   97.53    3.33
  -1  -1  14  848.87   30.39
  -1   1 -14  891.99   33.19
   1   1  14  864.11   30.59
  -1  -1  14  839.92   29.94
  -1   1 -14  897.73   32.34
   1   1  14  862.14   30.85
  -1  -1  14  848.54   30.50
   1  -1 -14  896.97   32.73
   1   1  14  860.33   29.79
  -1  -1  14  845.84   28.66
   1   1  14  871.08   31.52
   1  -1 -14  904.88   35.07
   1   1  14  852.46   30.75
  -1   1 -14  846.75   30.47
   1  -1 -14  863.54   31.49
  -1  -1  14  880.77   32.03
   1  -1 -14  880.37   31.83
  -1   1 -14  888.63   31.44
   1   1  14  881.60   31.53
   1   1 -14  859.20   30.64
  -1  -1 -14  888.10   31.76
   1  -1  14  858.15   31.36
  -1  -1 -14  862.33   31.42
   1  -1  14  827.66   29.52
  -1   1  14  837.74   30.77
  -1   1  14  890.81   32.54
   1   1 -14  886.51   30.61
   1   1 -14  888.23   32.02
  -1   1  14  860.17   31.65
  -1  -1 -14  851.97   30.17
   1   1 -14  846.66   31.42
   1   1 -14  864.64   31.87
  -1   1  14  856.38   32.17
  -1  -1 -14  885.26   32.11
   1  -1  14  859.31   29.86
  -1   1 -15  250.92    7.88
  -1  -1  15  228.85    6.47
   1   1  15  222.80    6.41
  -1  -1  15  226.28    6.64
  -1   1 -15  242.87    7.31
   1   1  15  222.51    6.76
  -1  -1  15  224.40    6.61
   1   1  15  222.24    6.07
  -1  -1  15  223.42    5.69
   1   1  15  238.82    6.85
   1  -1 -15  239.26    7.33
   1   1  15  228.37    6.71
  -1   1 -15  225.25    6.71
   1  -1 -15  234.07    7.32
  -1   1 -15  242.13    6.93
   1  -1 -15  241.10    7.21
  -1  -1  15  241.69    7.51
   1   1  15  227.09    6.94
   1   1 -15  234.04    6.56
  -1  -1 -15  233.20    6.76
   1  -1  15  233.59    7.21
  -1  -1 -15  233.38    7.23
   1  -1  15  224.31    8.06
  -1   1  15  221.52    6.99
  -1   1  15  243.34    7.33
   1   1 -15  223.44    5.87
  -1   1  15  237.33    7.47
   1   1 -15  233.05    7.25
  -1  -1 -15  227.39    6.57
   1   1 -15  237.59    7.60
   1   1 -15  211.19    6.91
  -1  -1 -15  228.71    7.11
   1  -1  15  226.26    6.33
  -1   1  15  222.41    6.56
  -1  -1  16  190.12    5.34
  -1   1 -16  192.25    6.17
   1   1  16  183.43    5.24
  -1  -1  16  180.05    5.41
   1   1  16  185.35    5.64
  -1  -1  16  185.27    5.49
   1   1  16  187.63    4.99
  -1  -1  16  181.35    4.51
   1   1  16  191.78    5.44
   1  -1 -16  192.99    5.90
   1   1  16  184.66    5.49
  -1   1 -16  190.64    5.60
   1  -1 -16  184.83    5.88
  -1  -1  16  187.03    5.97
  -1   1 -16  194.74    5.66
   1  -1 -16  196.43    5.98
   1   1  16  184.09    5.65
   1   1 -16  180.72    5.04
  -1  -1 -16  192.87    5.52
   1  -1  16  185.70    5.80
  -1   1  16  187.38    5.99
  -1  -1 -16  189.53    5.95
   1  -1  16  174.05    5.33
  -1   1  16  178.97    5.91
  -1   1  16  196.10    5.88
   1   1 -16  189.30    4.79
   1   1 -16  183.80    5.81
  -1   1  16  189.28    6.08
  -1  -1 -16  182.55    5.37
   1   1 -16  184.21    6.11
   1   1 -16  181.83    7.68
   1  -1  16  183.76    5.17
  -1   1  16  186.43    5.60
  -1  -1 -16  186.46    7.49
  -1  -1  17  306.74    9.81
  -1   1 -17  320.67   10.24
   1   1  17  292.53    8.58
  -1  -1  17  291.43    9.01
  -1   1 -17  305.55    9.75
   1   1  17  291.87    9.15
  -1  -1  17  296.80    9.08
   1   1  17  296.16    8.28
  -1  -1  17  288.46    7.67
   1   1  17  304.43    8.96
   1  -1 -17  322.68    9.95
   1   1  17  306.50    9.26
  -1   1 -17  305.00    9.29
   1  -1 -17  297.03    9.54
  -1   1 -17  321.49    9.66
   1  -1 -17  309.55    9.68
  -1  -1  17  303.21    9.69
   1   1  17  294.32    9.22
   1   1 -17  294.63    8.52
  -1  -1 -17  295.80    8.87
   1  -1  17  301.77    9.46
  -1  -1 -17  311.09    9.80
  -1   1  17  301.92    9.70
   1  -1  17  282.28    8.81
  -1   1  17  292.76    9.59
  -1   1  17  310.79    9.43
   1   1 -17  293.45    9.40
  -1   1  17  301.78    9.72
  -1  -1 -17  301.67    9.04
   1   1 -17  296.98    9.83
   1   1 -17  293.40   11.36
  -1  -1 -17  307.81    9.83
  -1   1  17  285.48    8.85
   1  -1  17  299.06    8.78
  -1   1 -18  574.47   19.76
  -1  -1  18  537.72   17.64
   1   1  18  535.50   17.32
  -1  -1  18  525.96   17.62
  -1   1 -18  551.64   18.70
   1   1  18  528.23   17.84
  -1  -1  18  516.75   17.40
   1   1  18  544.64   17.05
  -1  -1  18  527.70   15.92
   1  -1 -18  560.08   18.81
   1   1  18  552.51   18.16
   1   1  18  533.05   18.18
  -1   1 -18  531.08   17.95
   1  -1 -18  551.79   18.92
  -1   1 -18  551.14   18.36
   1  -1 -18  559.06   18.96
  -1  -1  18  542.94   18.65
   1   1  18  544.62   18.27
   1   1 -18  544.24   17.54
   1  -1  18  559.33   19.04
  -1  -1 -18  543.26   18.06
  -1  -1 -18  567.32   19.34
  -1   1  18  557.68   19.12
   1  -1  18  517.75   17.45
  -1   1  18  523.93   18.29
  -1   1  18  623.12   22.15
   1   1 -18  539.28   16.71
   1   1 -18  564.10   19.22
  -1   1  18  535.65   18.82
  -1  -1 -18  526.63   17.57
   1   1 -18  534.25   18.95
   1   1 -18  525.63   18.46
  -1  -1 -18  563.17   19.26
   1  -1  18  527.36   17.28
  -1   1  18  530.21   17.80
  -1   1 -19   87.20    3.30
  -1  -1  19   81.91    2.45
   1   1  19   80.02    2.56
  -1  -1  19   78.11    2.88
  -1   1 -19   83.70    3.19
   1   1  19   81.56    3.05
  -1  -1  19   76.93    2.73
   1   1  19   79.42    2.24
  -1  -1  19   75.31    1.84
   1  -1 -19   82.75    2.88
   1   1  19   84.77    2.52
   1   1  19   79.59    2.81
  -1   1 -19   79.14    2.83
   1  -1 -19   81.77    3.25
  -1   1 -19   83.07    2.85
   1  -1 -19   84.05    4.41
  -1  -1  19   81.10    3.23
   1   1  19   82.32    2.99
   1   1 -19   82.85    2.44
   1  -1  19   79.20    3.01
  -1  -1 -19   88.30    3.39
  -1   1  19   81.51    3.33
   1  -1  19   78.20    2.87
  -1   1  19   77.60    3.17
  -1   1  19   81.40    3.51
   1   1 -19   78.20    2.01
  -1   1  19   81.11    3.35
   1   1 -19   82.48    3.27
  -1  -1 -19   80.07    2.81
   1   1 -19   80.70    3.39
   1   1 -19   81.79    3.29
  -1  -1 -19   85.04    3.31
   1  -1  19   80.55    2.66
  -1   1  19   79.04    2.93
  -1  -1  20  212.66    6.06
   1   1  20  204.86    5.90
  -1   1 -20  215.21    7.07
  -1  -1  20  204.55    6.31
   1   1  20  202.77    6.57
  -1  -1  20  202.30    6.33
   1   1  20  209.15    5.67
  -1  -1  20  205.24    5.16
   1   1  20  217.18    6.91
   1  -1 -20  208.28    6.46
   1   1  20  210.12    6.60
  -1   1 -20  200.92    6.60
   1  -1 -20  208.81    7.05
   1  -1 -20  219.51    8.71
  -1   1 -20  212.91    6.61
  -1  -1  20  211.72    7.06
   1   1  20  208.44    6.73
   1   1 -20  214.63    6.07
  -1  -1 -20  228.20    6.61
   1  -1  20  212.19    6.84
  -1   1  20  206.91    7.07
  -1  -1 -20  223.90    7.42
   1  -1  20  203.66    6.51
  -1   1  20  198.37    6.91
  -1   1  20  204.64    6.21
   1   1 -20  215.02    5.61
   1   1 -20  222.98    7.54
  -1   1  20  216.68    7.41
  -1  -1 -20  208.93    6.55
   1   1 -20  218.34    7.58
   1   1 -20  212.38    7.30
  -1  -1 -20  214.99    7.24
   1  -1  20  205.08    6.23
  -1   1  20  204.49    6.61
  -1   1 -21  318.92   10.47
  -1  -1  21  292.31    8.71
   1   1  21  280.95    8.38
  -1   1 -21  305.11   10.10
  -1  -1  21  299.96    9.38
   1   1  21  285.81    9.43
  -1  -1  21  288.64    9.27
   1   1  21  288.10    8.14
  -1  -1  21  281.54    7.55
   1   1  21  300.00    8.95
   1  -1 -21  319.84    9.94
   1   1  21  288.58    9.36
  -1   1 -21  297.29   10.83
   1  -1 -21  304.26   10.24
  -1   1 -21  300.47    9.59
  -1  -1  21  292.99    9.84
   1   1  21  295.34    9.56
   1   1 -21  303.39    8.92
  -1  -1 -21  315.87    9.60
   1  -1  21  287.56   10.77
  -1  -1 -21  314.62   10.49
  -1   1  21  294.74   10.07
   1  -1  21  284.54    9.26
  -1   1  21  288.60   10.00
  -1   1  21  294.26    9.12
   1   1 -21  289.49    8.12
  -1   1  21  301.51   10.38
   1   1 -21  332.18   12.76
  -1  -1 -21  294.20    9.43
   1   1 -21  305.74   10.61
   1   1 -21  296.92   10.21
  -1  -1 -21  309.56   10.41
   1  -1  21  294.96   10.48
  -1   1  21  297.12    9.71
  -1   1 -22  282.11    9.39
  -1  -1  22  265.08    7.78
   1   1  22  255.89    7.59
  -1   1 -22  284.23    9.41
  -1  -1  22  260.26    8.34
   1   1  22  256.61    8.53
  -1  -1  22  260.73    8.46
   1   1  22  256.96    7.18
  -1  -1  22  256.35    6.81
   1   1  22  270.32    7.84
   1  -1 -22  267.34    8.42
  -1   1 -22  266.65    8.49
   1  -1 -22  269.06    9.14
   1  -1 -22  275.61    9.22
  -1   1 -22  271.61    8.72
  -1  -1  22  264.38    9.03
   1   1  22  264.32    8.65
   1   1 -22  270.16    7.83
  -1  -1 -22  279.92    8.63
   1  -1  22  252.49    8.15
  -1   1  22  259.50    9.00
   1  -1  22  249.06    8.19
  -1   1  22  256.42    8.90
  -1   1  22  268.79    8.41
   1   1 -22  263.42    7.33
  -1   1  22  261.53    9.46
   1   1 -22  271.96    9.23
  -1  -1 -22  265.59    8.55
   1   1 -22  279.10    9.70
   1   1 -22  267.95    9.25
  -1  -1 -22  278.28    9.43
  -1   1  22  261.35    8.58
   1  -1  22  258.68    9.21
  -1   1 -23  226.93    7.26
  -1  -1  23  210.59    6.71
   1   1  23  203.43    5.88
  -1   1 -23  228.77    7.59
  -1  -1  23  208.61    6.68
   1   1  23  202.86    6.74
  -1  -1  23  210.51    6.72
   1   1  23  218.77    7.50
   1   1  23  203.90    5.51
  -1  -1  23  196.35    5.01
   1   1  23  212.86    6.01
   1  -1 -23  214.79    6.63
  -1   1 -23  206.76    6.78
   1  -1 -23  211.49    7.27
   1  -1 -23  226.62    7.53
  -1   1 -23  216.53    6.94
  -1  -1  23  205.25    7.10
   1   1  23  206.91    6.84
   1   1 -23  207.33    5.95
  -1  -1 -23  216.69    6.53
   1  -1  23  209.54    6.73
  -1   1  23  203.48    7.26
   1  -1  23  203.21    6.73
  -1   1  23  207.93    7.37
  -1   1  23  218.34    6.54
  -1   1  23  216.08    7.69
   1   1 -23  212.84    7.40
  -1  -1 -23  216.56    7.03
   1   1 -23  227.11    8.06
   1   1 -23  218.84    7.70
  -1  -1 -23  226.70    7.72
  -1   1  23  213.63    7.03
   1  -1  23  204.23    6.38
  -1   1 -24  258.87    8.47
  -1  -1  24  238.11    7.06
   1   1  24  237.71    7.01
  -1   1 -24  266.13    8.86
  -1  -1  24  241.63    7.89
   1   1  24  238.20    7.92
  -1  -1  24  243.42    7.94
   1   1  24  256.79    8.81
   1   1  24  243.24    6.76
   1   1  24  258.85    7.47
   1  -1 -24  244.79    8.68
  -1   1 -24  250.97    8.07
   1  -1 -24  245.09    8.54
   1  -1 -24  267.49    9.50
   1  -1 -24  263.82    8.99
  -1   1 -24  254.68    8.31
  -1  -1  24  241.40    8.34
   1   1  24  241.02    7.99
   1   1 -24  253.93    7.42
  -1  -1 -24  245.29    7.48
   1  -1  24  241.59    7.81
  -1   1  24  241.87    8.42
   1  -1  24  233.25    7.71
  -1   1  24  238.91    8.51
  -1   1  24  248.58    7.56
   1   1 -24  248.65    8.51
  -1  -1 -24  241.79    8.01
   1   1 -24  259.05    9.20
   1   1 -24  250.37    8.77
  -1  -1 -24  259.00    8.86
  -1   1  24  239.37    7.91
   1  -1  24  237.83    7.49
  -1   1 -25    3.52    0.79
  -1  -1  25    2.77    0.47
   1   1  25    2.01    0.53
  -1   1 -25    2.58    1.01
  -1  -1  25    2.11    0.78
   1   1  25    3.16    0.87
  -1  -1  25    2.72    0.77
   1   1  25    2.81    1.00
   1   1  25    2.70    0.41
   1   1  25    2.00    0.45
   1  -1 -25    2.58    0.62
   1  -1 -25    2.50    1.01
   1  -1 -25    3.85    1.13
   1  -1 -25    3.48    0.95
  -1   1 -25    2.28    0.85
  -1  -1  25    2.56    0.93
   1   1  25    3.10    0.88
   1   1 -25    1.90    0.47
  -1  -1 -25    4.22    0.54
   1  -1  25    1.83    0.72
  -1   1  25    4.83    1.63
   1  -1  25    2.70    0.84
  -1   1  25    3.18    1.02
  -1   1  25    1.37    0.55
   1   1 -25    1.58    0.95
  -1  -1 -25    3.30    0.80
   1   1 -25    3.27    1.10
   1   1 -25    2.30    1.04
  -1  -1 -25    2.85    1.00
  -1   1  25    2.01    0.86
   1  -1  25    2.66    0.70
  -1   1 -26   53.57    2.30
  -1  -1  26   52.57    1.69
  -1   1 -26   52.89    2.71
  -1  -1  26   51.00    2.30
   1   1  26   52.15    2.47
  -1  -1  26   52.75    2.31
   1   1  26   53.85    2.80
   1   1  26   51.58    1.51
   1   1  26   54.92    1.69
   1  -1 -26   57.60    2.10
  -1   1 -26   50.99    2.26
   1  -1 -26   53.12    2.65
  -1   1 -26   54.86    2.45
  -1  -1  26   51.87    2.66
   1   1  26   52.09    2.52
   1   1 -26   53.39    2.19
  -1  -1 -26   53.91    1.91
   1  -1  26   51.39    2.17
  -1   1  26   50.53    2.65
   1  -1  26   49.78    2.36
  -1   1  26   47.97    2.65
  -1   1  26   50.88    1.84
   1   1 -26   53.38    2.72
  -1  -1 -26   57.88    2.50
   1   1 -26   51.11    2.86
   1   1 -26   51.02    3.99
  -1  -1 -26   54.12    4.01
  -1   1  26   52.55    2.45
   1  -1  26   49.93    2.10
  -1   1 -27  206.88    8.16
  -1  -1  27  211.81    7.09
   1   1  27  211.01    7.26
  -1  -1  27  211.78    7.13
   1   1  27  207.99    7.75
   1  -1 -27  216.92    6.96
  -1   1 -27  212.40    7.16
   1  -1 -27  225.41    7.98
   1  -1 -27  206.34    7.91
   1  -1 -27  206.50    7.51
  -1   1 -27  223.06    8.90
  -1  -1  27  216.21    7.54
   1   1  27  210.72    7.18
   1   1 -27  220.56    6.88
  -1  -1 -27  222.73    6.95
   1  -1  27  214.86    7.01
  -1   1  27  217.26    7.58
   1  -1  27  207.54    7.14
  -1   1  27  186.51    7.17
   1  -1  27  210.36    7.53
  -1   1  27  224.75    6.88
   1   1 -27  220.20    7.77
  -1  -1 -27  214.55    7.25
   1   1 -27  199.85    7.79
   1   1 -27  203.56    9.36
  -1  -1 -27  213.70    7.73
  -1   1  27  217.30    7.41
   1  -1  27  210.53    6.80
  -1   1 -28   54.85    2.36
  -1  -1  28   52.07    2.38
   1   1  28   54.35    2.60
  -1  -1  28   51.80    2.41
   1   1  28   48.98    2.81
   1  -1 -28   53.32    2.02
  -1   1 -28   51.91    2.38
   1  -1 -28   53.18    2.90
   1  -1 -28   50.86    2.98
   1  -1 -28   48.62    2.65
   1   1  28   55.37    2.65
  -1  -1 -28   50.15    1.84
   1  -1  28   50.28    2.13
  -1   1  28   53.97    2.77
   1  -1  28   50.27    3.53
  -1   1  28   44.40    2.62
   1  -1  28   52.75    2.63
  -1   1  28   53.47    1.88
   1   1 -28   54.10    2.81
  -1  -1 -28   51.18    2.36
   1   1 -28   47.58    2.78
  -1  -1 -28   50.42    2.72
  -1   1  28   53.00    2.53
   1  -1  28   50.55    2.21
  -1   1 -29  273.23    9.19
  -1  -1  29  254.90    8.70
   1   1  29  253.83    8.97
  -1  -1  29  242.16    8.50
   1  -1 -29  253.43    8.34
  -1   1 -29  254.80    8.78
   1  -1 -29  267.44    9.82
  -1   1 -29  263.19    9.23
   1  -1 -29  230.91    8.76
  -1  -1  29  258.51    9.16
   1   1  29  253.71    8.86
  -1  -1 -29  239.12    7.64
  -1  -1 -29  240.98    7.93
   1  -1  29  252.20    8.24
  -1   1  29  255.69    9.08
   1  -1  29  243.45    9.98
   1  -1  29  226.22    8.56
  -1   1  29  247.49    7.81
   1   1 -29  266.39    9.53
  -1  -1 -29  245.13    8.65
  -1   1  29  253.64    8.75
   1  -1  29  262.40    8.50
  -1   1 -30    5.87    0.95
  -1  -1  30    5.51    1.08
   1   1  30    5.94    1.27
  -1   1 -30    8.54    1.10
   1  -1 -30    7.25    1.45
  -1  -1  30    5.47    1.34
   1   1  30    5.47    1.26
   1  -1  30    7.47    0.91
  -1   1  30    5.09    1.35
   1  -1  30    5.44    1.82
  -1   1  30    5.76    0.67
   1   1 -30    7.70    1.41
  -1  -1 -30    4.05    1.04
  -1   1  30    8.46    1.30
   1  -1  30    4.70    1.00
  -1   1 -31   53.25    2.39
  -1  -1  31   55.82    2.74
   1   1  31   55.81    2.99
  -1   1 -31   52.98    2.74
   1  -1 -31   58.43    3.37
  -1  -1  31   56.83    3.05
   1   1  31   54.90    2.92
   1  -1  31   54.25    2.29
  -1   1  31   56.41    3.11
   1  -1  31   56.98    2.81
   1   1 -31   56.89    3.19
  -1  -1 -31   54.11    2.70
   1  -1  31   54.21    2.55
  -1  -1  32   23.46    1.83
   1   1  32   22.32    2.03
  -1   1 -32   21.78    1.83
   1  -1 -32   25.38    2.31
  -1  -1  32   22.45    2.13
   1   1  32   22.96    2.01
   1  -1  32   24.00    1.56
  -1   1  32   24.14    2.14
   1  -1  32   23.60    1.93
   1   1 -32   23.23    2.28
   1  -1  32   24.29    1.66
  -1   1  32   12.57    3.24
  -1  -1  33   82.01    4.99
   1   1  33   84.03    4.01
  -1   1 -33   80.32    3.67
   1  -1 -33   87.49    4.59
  -1  -1  33   83.65    4.14
   1   1  33   86.48    5.65
   1  -1  33   86.24    3.33
  -1   1  33   85.36    4.29
   1  -1  33   83.90    3.92
   1   1 -33   86.96    4.31
  -1  -1 -33   83.63    3.86
   1  -1  33   80.53    3.49
  -1   1  33   80.76    3.86
  -1  -1  34  136.16    5.33
   1   1  34  134.54    5.73
  -1   1 -34  138.16    7.31
   1  -1 -34  136.20    6.33
  -1  -1  34  140.79    6.00
   1   1  34  136.23    7.58
   1  -1  34  139.51    5.97
  -1   1  34  143.32    6.16
   1  -1  34  140.16    5.72
   1   1 -34  141.07    6.27
  -1  -1 -34  131.87    5.52
   1  -1  34  134.80    5.19
  -1   1  34  132.43    5.51
   1   1  35   93.85    4.49
  -1  -1  35   92.95    4.06
  -1   1 -35   93.84    4.34
   1  -1 -35   96.63    7.26
  -1  -1  35   97.70    4.67
   1   1  35   94.49    4.49
   1  -1  35   91.68    3.50
  -1   1  35   97.04    4.82
   1  -1  35   93.31    4.28
   1   1 -35  105.67    7.24
  -1  -1 -35   91.19    4.24
   1  -1  35   91.26    3.95
  -1   1  35   92.58    4.27
  -1  -1  36    1.50    0.88
   1   1  36   -0.06    1.09
  -1   1 -36    0.39    0.95
  -1  -1  36    0.24    1.10
   1   1  36    1.31    1.05
   1  -1  36    1.45    0.69
  -1   1  36    0.52    1.25
   1  -1  36    1.35    1.04
   1   1 -36    1.26    1.30
  -1  -1 -36    1.63    1.01
   1  -1  36    2.01    0.92
  -1   1  36    0.81    1.06
   1   1  37   14.28    2.04
  -1  -1  37   14.60    1.72
  -1   1 -37   14.65    1.83
   1  -1 -37   27.75    2.52
  -1  -1  37   14.68    2.16
   1   1  37   14.75    1.99
  -1   1  37   13.44    2.17
   1  -1  37   14.72    1.85
   1   1 -37   16.55    2.20
  -1  -1 -37   14.73    1.73
   1  -1  37   12.84    1.63
  -1   1  37   13.63    1.89
  -1  -1  38  168.55    6.81
   1   1  38  173.19    9.63
  -1   1 -38  172.04    7.24
   1  -1 -38  174.48    7.94
  -1  -1  38  177.27    7.85
   1   1  38  174.94    7.25
  -1   1  38  178.46    9.97
   1  -1  38  171.89    7.11
   1   1 -38  181.14    8.11
  -1  -1 -38  166.62    7.14
  -1   1  38  175.90    7.22
   1  -1  38  171.66    6.74
  -1  -1  39  167.59    6.82
   1   1  39  170.14    7.28
  -1   1 -39  171.20    7.30
   1  -1 -39  176.80    7.97
  -1  -1  39  178.18    7.98
   1   1  39  167.22    7.09
  -1   1  39  177.76    7.65
   1  -1  39  169.11    7.05
   1   1 -39  181.25    8.15
  -1  -1 -39  162.45    6.97
   1  -1  39  164.33    6.69
  -1   1  39  170.75    7.22
  -1  -1  40   30.88    2.38
   1   1  40   31.16    2.75
  -1   1 -40   31.03    2.53
   1  -1 -40   32.12    3.02
  -1  -1  40   36.33    4.45
   1   1  40   31.89    2.56
  -1   1  40   31.20    2.80
   1  -1  40   29.84    2.48
   1   1 -40   32.79    3.07
  -1  -1 -40   28.51    2.42
   1  -1  40   29.01    2.33
  -1   1  40   31.15    2.59
  -1  -1  41   24.84    2.16
   1   1  41   24.93    2.46
  -1   1 -41   25.58    2.35
   1  -1 -41   26.05    2.75
  -1  -1  41   27.60    2.50
   1   1  41   25.37    2.38
  -1   1  41   25.22    2.47
   1  -1  41   25.99    2.23
   1   1 -41   22.39    2.81
  -1  -1 -41   23.52    2.28
   1  -1  41   25.02    2.07
  -1   1  41   25.38    2.33
  -1  -1  42    0.51    0.97
   1   1  42    1.07    1.15
  -1   1 -42    0.23    1.04
   1  -1 -42    4.27    1.32
  -1  -1  42    0.58    1.11
   1   1  42    1.12    1.09
  -1   1  42    0.47    1.04
   1  -1  42   -0.11    0.97
   1   1 -42   -0.07    1.14
  -1  -1 -42    2.86    0.96
  -1   1  42   -0.70    1.02
   1  -1  42    0.02    1.37
  -1  -1  43   42.06    2.62
   1   1  43   42.64    2.94
  -1   1 -43   40.54    2.90
   1   1  43   39.67    2.88
  -1   1  43   42.47    3.05
   1  -1  43   39.80    2.82
   1   1 -43   39.06    3.47
  -1  -1 -43   38.44    2.82
  -1   1  43   39.60    2.86
   1  -1  43   39.42    2.40
  -1  -1  44    7.86    1.40
   1   1  44    8.22    1.67
  -1   1 -44    7.03    1.53
   1  -1 -44    9.78    1.87
  -1  -1  44    6.63    1.60
   1   1  44    6.99    1.58
  -1   1  44    7.02    1.74
   1  -1  44    8.01    1.49
   1   1 -44    7.27    1.86
  -1  -1 -44    8.00    1.46
  -1   1  44    6.70    1.56
   1  -1  44    7.22    1.32
  -1  -1  45   21.87    2.00
   1   1  45   23.62    2.39
  -1   1 -45   23.48    2.13
   1  -1 -45   30.08    2.59
  -1  -1  45   23.76    2.27
   1   1  45   22.81    2.22
  -1   1  45   24.49    2.41
   1  -1  45   23.76    2.15
   1   1 -45   24.34    2.66
  -1  -1 -45   21.87    1.99
  -1   1  45   22.85    2.26
   1  -1  45   23.73    1.91
  -1  -1  46    5.16    1.39
   1   1  46    8.64    1.68
  -1   1 -46    7.69    2.20
   1  -1 -46   11.34    1.87
  -1  -1  46    9.69    1.54
   1   1  46    9.03    1.51
  -1   1  46    8.50    1.62
   1  -1  46    8.85    1.51
   1   1 -46    7.80    1.82
  -1  -1 -46    7.65    1.35
  -1   1  46    7.42    1.59
   1  -1  46    7.23    1.27
   1   1  47   33.16    2.58
  -1  -1  47   32.64    2.26
  -1   1 -47   29.98    2.29
   1  -1 -47   33.32    2.90
  -1  -1  47   32.77    2.46
   1   1  47   31.94    2.36
  -1   1  47   33.20    2.52
   1  -1  47   33.04    2.41
   1   1 -47   32.40    2.81
  -1  -1 -47   30.05    2.27
   1  -1  47   31.04    2.07
  -1   1  47   33.15    3.76
  -1  -1  48   22.57    1.92
   1   1  48   24.25    2.17
  -1   1 -48   21.18    1.90
   1  -1 -48   23.51    2.43
  -1  -1  48   24.00    2.12
   1   1  48   23.14    2.02
  -1   1  48   24.14    2.16
   1  -1  48   23.76    2.04
   1   1 -48   23.27    2.42
   1  -1  48   23.03    1.79
  -1   1  48   25.27    2.13
  -1  -1  49    9.34    1.24
   1   1  49   10.40    1.60
  -1   1 -49    8.08    1.29
   1  -1 -49    9.62    1.76
  -1  -1  49    9.32    1.50
   1   1  49    8.76    1.47
  -1   1  49    9.03    1.49
   1  -1  49    1.99    1.29
   1   1 -49    8.67    1.63
   1  -1  49    8.09    1.13
  -1   1  49    8.70    1.42
  -1  -1  50   17.69    1.55
   1   1  50   18.75    1.84
  -1   1 -50   17.60    1.55
   1  -1 -50   17.72    1.97
  -1  -1  50   18.65    1.79
   1   1  50   19.19    1.75
  -1   1  50   18.92    1.87
   1  -1  50   18.86    1.66
   1   1 -50   17.95    2.01
   1  -1  50   18.28    1.46
  -1   1  50   19.04    1.74
  -1  -1  51    5.11    0.96
   1   1  51    4.70    1.21
  -1   1 -51    4.43    0.96
  -1  -1  51    5.00    1.85
  -1   1  51    5.30    1.21
   1  -1  51    4.36    1.08
   1   1 -51    4.66    1.29
   1  -1  51    4.70    0.92
  -1   1  51    6.16    1.14
  -1  -1  52    5.80    0.94
   1   1  52    5.73    1.90
  -1   1 -52    4.99    0.93
  -1  -1  52    6.16    1.11
  -1   1  52    5.32    1.15
   1  -1  52    5.19    1.00
   1   1 -52    5.55    1.29
  -1  -1 -52    4.42    1.25
   1  -1  52    5.59    0.93
  -1   1  52    4.99    1.12
  -1  -1  53   12.58    1.10
   1   1  53   15.00    1.43
  -1   1 -53   11.36    1.02
  -1  -1  53   14.59    1.44
  -1   1  53   14.71    1.45
   1  -1  53   15.51    1.35
   1   1 -53   13.77    1.59
  -1  -1 -53   12.77    1.72
  -1   1  53   15.24    1.52
   1   1  54   13.64    1.42
  -1  -1  54   12.49    1.26
  -1   1  54   12.36    1.31
   1  -1  54   11.21    1.11
   1   1 -54   10.86    1.49
  -1  -1 -54    9.21    1.45
  -1   1  54   12.44    1.29
   1   2   0   27.66    1.65
  -1  -2   0   27.63    1.69
  -1   2   0   18.92    1.13
   1  -2   0   20.01    1.22
  -1  -2   0   22.51    0.37
   1   2   0   22.89    0.37
   1   2   0   21.31    1.40
  -1   2   0   17.10    1.17
   1  -2   0   19.90    1.39
   1   2   1  201.95    6.38
  -1  -2   1  194.73    6.25
  -1   2  -1  192.39    5.38
   1  -2  -1  188.88    5.21
   1   2   1  204.83    3.95
   1   2   1  192.99    5.64
  -1   2  -1  192.94    5.28
   1  -2  -1  187.17    5.77
   1   2  -1  202.22    8.14
  -1  -2  -1  195.28    6.14
  -1   2   1  189.02    5.11
   1  -2   1  194.53    5.55
  -1  -2  -1  191.17    3.74
   1   2  -1  191.66    5.51
  -1   2   1  193.32    5.65
   1  -2   1  192.58    5.64
   1   2   2  330.16   10.38
  -1  -2   2  309.00    9.91
  -1   2  -2  292.49    8.85
   1  -2  -2  304.03    8.42
   1   2   2  312.73    7.03
   1  -2  -2  357.57    9.68
   1   2   2  301.20    9.11
  -1   2  -2  293.42    8.43
   1  -2  -2  307.07    9.63
   1   2   2  307.06    9.73
   1  -2  -2  380.62   10.71
   1  -2  -2  295.10    6.12
   1  -2  -2  296.76    6.18
   1   2  -2  333.24   10.43
  -1  -2  -2  304.88   11.43
  -1   2   2  313.42    8.55
   1  -2   2  286.28    8.71
  -1  -2  -2  304.64    6.88
  -1   2   2  287.34    7.84
   1   2  -2  292.06    8.53
  -1   2   2  300.35    9.36
   1  -2   2  288.24    8.61
   1   2   3 1752.80   77.27
  -1  -2   3 1781.46   77.95
  -1   2  -3 1676.61   74.03
   1  -2  -3 1715.04   73.04
  -1  -2   3 1613.84   60.71
   1   2   3 1755.56   69.16
   1  -2  -3 1732.22   74.34
   1   2   3 1778.53   76.22
  -1   2  -3 1693.23   72.83
   1  -2  -3 1734.12   77.16
   1   2   3 1665.70   74.10
   1   2   3 1899.64   82.25
   1  -2  -3 1723.96   76.66
  -1  -2   3 1787.73   76.65
   1  -2  -3 1659.27   64.52
  -1  -2  -3 1768.94   77.21
   1   2  -3 1746.78   77.12
  -1   2   3 1703.91   71.76
   1  -2   3 1728.46   75.60
  -1  -2  -3 1686.56   67.07
  -1   2   3 1726.37   74.08
   1   2  -3 1777.15   75.34
  -1   2   3 1668.21   74.33
   1  -2   3 1691.09   73.49
  -1   2   3 1742.97   76.70
   1   2  -3 1825.20   80.65
  -1  -2  -3 1805.76   78.61
   1   2   4  579.24   19.27
  -1  -2   4  564.40   19.11
  -1   2  -4  540.65   18.18
   1  -2  -4  554.26   16.60
  -1  -2   4  533.48   13.67
  -1  -2   4  546.81   13.81
   1   2   4  548.65   15.14
   1  -2  -4  543.34   17.81
   1   2   4  554.15   17.79
  -1   2  -4  540.09   17.06
   1  -2  -4  553.32   18.67
   1   2   4  533.48   18.33
   1  -2  -4  548.86   19.33
  -1  -2   4  557.40   18.54
   1  -2  -4  548.55   15.29
  -1  -2  -4  562.89   18.71
   1   2  -4  556.96   19.06
  -1   2   4  557.12   16.72
   1  -2   4  567.82   18.65
  -1  -2  -4  558.83   15.70
  -1   2   4  531.61   17.18
   1   2  -4  578.90   18.02
  -1   2   4  540.63   18.32
   1  -2   4  560.69   17.80
  -1   2   4  588.70   20.31
   1   2  -4  562.38   20.38
   1   2   5  403.07   12.79
  -1  -2   5  389.51   12.57
  -1   2  -5  389.63   12.54
   1  -2  -5  389.23   10.67
  -1  -2   5  391.79    9.25
   1   2   5  392.47   10.15
  -1   2  -5  459.98   12.63
  -1  -2   5  392.50    9.20
   1  -2  -5  386.83   11.67
   1   2   5  391.13   12.07
  -1   2  -5  384.09   11.07
   1  -2  -5  385.42   12.82
   1   2   5  386.58   12.88
   1  -2  -5  380.69   12.72
  -1   2  -5  436.99   13.13
  -1  -2   5  379.51   12.65
  -1   2  -5  422.18    9.72
  -1  -2   5  473.81   14.56
   1  -2  -5  388.78   10.10
   1   2  -5  398.13   13.15
  -1  -2  -5  394.78   12.64
  -1   2   5  397.91   10.90
   1  -2   5  401.62   12.76
  -1  -2  -5  394.29   10.42
  -1   2   5  381.10   11.44
   1  -2   5  469.05   13.08
   1   2  -5  397.15   11.73
  -1   2   5  386.93   12.72
   1  -2   5  379.74   11.20
  -1   2   5  387.14   14.95
  -1  -2  -5  431.83   12.96
   1   2  -5  385.99   13.38
   1  -2   5  463.43   13.98
  -1  -2  -5  399.82   13.09
   1   2  -5  435.39   13.95
   1  -2   5  404.34    9.25
  -1   2   5  412.06   10.74
  -1  -2  -5  420.75   14.53
  -1  -2   6 1260.26   49.89
  -1   2  -6 1187.03   50.85
   1  -2  -6 1240.36   45.26
  -1  -2   6 1153.70   39.77
  -1   2  -6 1218.97   46.22
   1   2   6 1193.04   43.06
  -1  -2   6 1233.85   42.37
   1  -2  -6 1205.61   46.53
   1   2   6 1243.04   47.94
  -1   2  -6 1112.14   43.23
   1  -2  -6 1229.43   49.74
   1   2   6 1199.70   48.78
   1   2   6 1206.78   47.56
   1  -2  -6 1203.33   47.80
  -1   2  -6 1231.67   49.51
  -1  -2   6 1238.35   48.89
  -1   2  -6 1213.64   41.44
  -1  -2   6 1267.85   49.27
   1  -2  -6 1200.55   43.78
   1   2  -6 1225.73   49.10
  -1  -2  -6 1244.34   48.91
  -1   2   6 1248.15   45.32
   1  -2   6 1230.88   48.95
  -1  -2  -6 1201.43   44.03
   1  -2   6 1174.17   44.77
  -1   2   6 1170.66   44.95
   1   2  -6 1268.94   47.93
  -1   2   6 1180.59   48.03
   1  -2   6 1184.99   45.29
  -1   2   6 1209.22   48.64
  -1  -2  -6 1223.51   47.81
   1   2  -6 1216.73   48.89
   1  -2   6 1214.40   47.32
  -1  -2  -6 1230.04   48.46
   1   2  -6 1233.27   49.61
   1  -2   6 1203.07   41.04
  -1  -2  -6 1218.89   47.49
  -1   2   6 1244.89   44.34
  -1  -2   7  976.73   36.49
  -1   2  -7  937.88   38.27
   1  -2  -7  977.89   32.38
  -1  -2   7  930.30   30.50
   1   2   7  961.05   32.58
  -1   2  -7  969.06   34.16
  -1  -2   7  969.66   31.20
   1  -2  -7  939.44   34.10
  -1   2  -7  950.92   32.64
   1  -2  -7  963.76   36.83
   1   2   7  948.67   36.40
   1   2   7  954.18   35.10
   1  -2  -7  952.81   35.53
  -1   2  -7  959.98   36.29
  -1  -2   7  967.89   36.04
  -1   2  -7  958.11   31.01
  -1  -2   7  959.88   35.13
   1  -2  -7  952.59   32.38
   1   2  -7  967.24   36.36
  -1  -2  -7  959.73   35.42
  -1   2   7  974.45   32.29
   1  -2   7  959.00   35.94
  -1  -2  -7  991.08   36.01
  -1  -2  -7  956.35   32.69
   1  -2   7  923.37   32.83
   1   2  -7  985.32   34.50
  -1   2   7  932.95   35.59
   1  -2   7  943.63   32.50
  -1   2   7  946.23   35.65
  -1  -2  -7  947.76   34.95
   1   2  -7  820.03   31.10
   1  -2   7  968.44   35.55
  -1  -2  -7  945.73   35.03
   1   2  -7  962.52   36.24
   1  -2   7  963.12   30.73
  -1  -2  -7  975.35   35.57
  -1   2   7  988.20   32.80
  -1  -2   8  407.55   13.13
  -1   2  -8  392.50   13.17
   1  -2  -8  395.71   10.01
  -1  -2   8  387.16   10.22
  -1   2  -8  402.13   11.53
   1   2   8  382.25   10.52
  -1  -2   8  401.60   10.14
   1  -2  -8  396.08   12.01
  -1   2  -8  390.81   10.37
   1  -2  -8  381.93   12.73
   1   2   8  396.68   13.21
   1   2   8  394.61   12.21
   1  -2  -8  380.16   12.16
  -1   2  -8  404.97   12.64
  -1  -2   8  401.72   12.71
  -1   2  -8  392.83   10.09
  -1  -2   8  402.72   12.51
   1  -2  -8  385.34   10.61
  -1  -2  -8  395.11   12.22
   1   2  -8  405.37   13.16
  -1   2   8  400.09   10.10
   1  -2   8  396.68   12.92
  -1  -2  -8  399.46   12.13
  -1  -2  -8  395.22   11.02
   1  -2   8  381.34   11.14
   1   2  -8  390.21   11.19
  -1   2   8  387.54   12.87
   1  -2   8  387.84   11.06
  -1  -2  -8  397.29   12.88
  -1   2   8  396.19   12.72
  -1  -2  -8  387.89   11.91
   1   2  -8  384.69   12.49
   1  -2   8  412.73   12.79
  -1  -2  -8  390.81   12.34
   1   2  -8  405.20   13.08
   1  -2   8  392.14    9.88
  -1  -2  -8  403.28   12.42
  -1   2   8  387.78   10.35
  -1  -2   9  193.90    6.14
  -1   2  -9  189.19    6.22
   1  -2  -9  188.94    3.81
  -1  -2   9  177.07    4.02
   1   2   9  189.44    4.78
  -1   2  -9  198.23    5.11
  -1  -2   9  184.98    4.22
   1  -2  -9  194.42    5.66
  -1   2  -9  190.28    4.16
   1  -2  -9  186.51    6.15
   1   2   9  192.50    6.34
   1   2   9  191.21    5.68
   1  -2  -9  180.35    5.66
  -1   2  -9  191.18    5.75
  -1  -2   9  183.71    5.77
  -1   2  -9  185.42    4.72
  -1  -2   9  191.40    5.85
   1  -2  -9  184.76    4.66
   1   2   9  180.27    5.30
  -1   2   9  193.55    3.82
   1   2  -9  189.88    6.14
  -1  -2  -9  188.64    5.68
   1  -2   9  190.82    6.14
  -1  -2  -9  195.19    5.65
  -1  -2  -9  194.69    4.98
   1  -2   9  184.80    4.99
   1   2  -9  193.21    4.93
  -1   2   9  190.58    6.27
   1  -2   9  184.80    4.16
  -1  -2  -9  190.30    6.17
  -1   2   9  192.53    6.17
  -1  -2  -9  186.39    5.49
   1   2  -9  185.75    6.04
   1  -2   9  194.89    5.91
   1   2  -9  191.59    6.12
   1  -2   9  183.90    4.15
  -1  -2  -9  195.90    5.90
  -1   2   9  187.44    4.57
  -1  -2  10 2109.29   97.49
  -1   2 -10 1979.39   94.69
   1  -2 -10 1930.88   78.66
   1  -2 -10 2004.06   81.33
  -1  -2  10 1880.63   82.01
  -1   2 -10 2062.34   92.90
   1   2  10 2022.57   89.93
  -1  -2  10 1920.80   84.54
   1  -2 -10 2084.82   95.67
  -1   2 -10 2012.05   85.22
   1  -2 -10 2039.64   96.71
   1   2  10 2007.64   95.43
   1   2  10 1992.36   92.19
   1  -2 -10 1969.65   91.26
  -1   2 -10 2012.05   94.28
  -1  -2  10 1991.28   92.78
  -1   2 -10 1902.96   83.81
  -1  -2  10 2068.97   94.47
   1  -2 -10 2020.11   91.20
   1   2  10 2008.67   91.10
   1   2 -10 2005.33   94.18
  -1  -2 -10 2071.82   95.79
   1  -2  10 2149.91   99.91
  -1  -2 -10 2001.65   91.91
  -1  -2 -10 2045.99   92.01
   1  -2  10 1977.41   89.27
   1   2 -10 2054.83   91.60
  -1   2  10 1994.00   95.64
   1  -2  10 1922.39   83.27
  -1  -2 -10 2092.84   97.71
  -1   2  10 2008.21   94.35
  -1  -2 -10 2011.02   92.58
   1   2 -10 1869.02   89.12
   1  -2  10 2113.40   97.17
   1   2 -10 1997.28   93.72
   1  -2  10 1928.31   84.50
  -1  -2 -10 1995.38   91.81
  -1   2  10 1962.74   86.91
  -1  -2  11  347.80   10.94
  -1   2 -11  329.52   10.86
  -1  -2  11  313.52    8.26
  -1   2 -11  347.55   10.08
   1   2  11  330.40    9.28
  -1  -2  11  328.23    8.64
   1  -2 -11  343.36   10.53
  -1   2 -11  321.22    7.38
   1  -2 -11  327.63   10.77
   1   2  11  342.27   11.16
   1   2  11  343.39   10.44
   1  -2 -11  326.49   10.41
  -1   2 -11  339.27   10.37
  -1  -2  11  333.43   10.67
  -1  -2  11  342.87   10.56
  -1   2 -11  321.35    8.61
   1  -2 -11  336.93    9.48
   1   2  11  335.14   10.12
  -1  -2 -11  334.97   10.25
   1   2 -11  338.90   10.88
   1  -2  11  321.86   10.58
  -1  -2 -11  341.66   10.06
  -1  -2 -11  342.22    9.74
   1  -2  11  318.96   10.22
   1   2 -11  344.01    9.43
  -1   2  11  330.80   11.03
   1  -2  11  340.49    7.74
  -1  -2 -11  337.23   11.00
  -1   2  11  343.60   10.88
  -1  -2 -11  336.13   10.24
   1   2 -11  331.03   10.93
   1  -2  11  347.08   10.69
   1   2 -11  336.31   10.78
   1  -2  11  322.87    8.51
  -1  -2 -11  350.49   10.83
  -1   2  11  322.64    8.87
  -1  -2  12  414.30   13.25
  -1   2 -12  392.63   13.29
  -1   2 -12  410.93   12.28
  -1  -2  12  373.01   10.41
   1   2  12  388.11   11.37
  -1  -2  12  389.68   11.44
   1  -2 -12  419.05   13.08
   1  -2 -12  407.47   13.45
   1   2  12  392.98   13.05
   1   2  12  403.76   12.42
   1  -2 -12  374.56   12.15
  -1  -2  12  385.78   12.66
  -1   2 -12  377.55   10.78
   1  -2 -12  394.76   11.67
   1   2  12  376.70   11.74
   1   2 -12  416.67   15.25
  -1  -2 -12  395.73   12.26
   1  -2  12  395.42   13.05
  -1  -2 -12  407.80   12.32
  -1  -2 -12  402.59   11.87
   1  -2  12  384.96   11.48
   1   2 -12  397.04   11.21
  -1   2  12  399.10   13.35
  -1  -2 -12  403.96   13.31
  -1   2  12  397.81   12.91
  -1  -2 -12  388.16   12.11
   1   2 -12  367.89   12.56
   1  -2  12  402.99   12.70
   1   2 -12  392.05   12.84
  -1  -2 -12  407.30   12.89
   1  -2  12  389.92   10.79
  -1   2  12  386.89   11.07
  -1   2 -13  104.37    3.94
  -1  -2  13  103.20    3.55
  -1  -2  13   97.45    2.46
  -1   2 -13  107.96    3.23
   1   2  13  104.16    2.97
  -1  -2  13  103.42    2.56
   1  -2 -13  101.35    3.32
   1   2  13  104.87    3.76
   1  -2 -13  105.26    3.83
   1   2  13  105.14    3.25
   1  -2 -13   95.19    3.50
  -1  -2  13  100.24    3.72
  -1   2 -13  100.48    2.62
  -1  -2  13  101.58    3.43
   1  -2 -13  104.92    2.98
   1   2  13  102.83    3.35
  -1  -2 -13  102.85    4.10
   1   2 -13  103.89    4.90
   1  -2  13  100.56    5.21
  -1  -2 -13  105.63    3.10
   1  -2  13   99.12    2.92
   1   2 -13  105.40    2.54
  -1   2  13  104.39    3.81
  -1  -2 -13  104.49    3.72
  -1   2  13  103.52    3.69
  -1  -2 -13  101.23    4.23
   1   2 -13   98.76    3.76
   1  -2  13  104.80    3.52
   1   2 -13  100.07    3.56
  -1  -2 -13  107.95    3.67
   1  -2  13   99.57    2.50
  -1   2  13  100.40    2.74
  -1  -2  14  395.08   12.79
  -1   2 -14  405.74   13.86
  -1  -2  14  372.66   10.77
  -1   2 -14  418.82   12.72
   1   2  14  406.56   12.16
  -1  -2  14  398.31   11.50
   1  -2 -14  391.50   12.49
   1  -2 -14  394.21   13.32
   1   2  14  403.43   13.46
   1   2  14  411.10   12.83
   1  -2 -14  381.34   12.63
  -1  -2  14  392.61   13.05
  -1   2 -14  377.35   11.18
   1  -2 -14  403.11   12.28
  -1  -2  14  383.42   12.37
   1   2  14  383.23   12.11
  -1  -2 -14  389.97   13.35
   1   2 -14  408.51   13.30
  -1  -2 -14  401.37   12.20
   1  -2  14  392.43   11.82
   1   2 -14  403.18   11.23
  -1   2  14  395.45   13.38
  -1  -2 -14  395.36   13.11
  -1   2  14  398.10   13.15
  -1  -2 -14  382.99   12.11
   1   2 -14  375.27   12.90
   1  -2  14  400.23   12.85
   1   2 -14  381.07   12.65
  -1  -2 -14  400.07   12.96
   1  -2  14  375.31   10.84
  -1   2  14  380.46   11.21
  -1   2 -15   38.65    3.73
  -1  -2  15   39.39    1.31
  -1   2 -15   43.26    1.80
   1   2  15   42.36    1.66
  -1  -2  15   40.89    1.31
   1  -2 -15   42.32    2.30
   1   2  15   41.36    2.24
   1   2  15   41.31    1.83
   1  -2 -15   41.88    2.16
  -1  -2  15   42.21    2.29
  -1   2 -15   38.76    1.39
  -1  -2  15   43.49    2.11
   1  -2 -15   42.91    1.67
   1   2  15   41.70    1.96
  -1  -2 -15   40.85    1.65
   1   2 -15   52.68    2.34
   1  -2  15   41.99    2.27
  -1  -2 -15   41.97    1.60
  -1   2  15   41.82    2.04
   1  -2  15   41.38    1.63
   1   2 -15   41.16    1.14
  -1   2  15   39.38    2.30
  -1  -2 -15   38.48    2.22
  -1   2  15   42.09    2.22
  -1  -2 -15   38.10    1.81
   1   2 -15   37.22    2.24
   1  -2  15   43.00    2.06
   1   2 -15   40.82    2.15
   1  -2  15   40.18    1.35
  -1  -2 -15   43.02    2.22
  -1   2  15   43.16    2.25
  -1   2 -16  699.28   31.27
  -1  -2  16  834.04   30.79
  -1   2 -16  841.37   31.69
  -1  -2  16  795.61   28.01
   1   2  16  824.23   29.46
  -1  -2  16  819.90   29.04
   1  -2 -16  867.45   32.60
   1   2  16  854.49   32.40
   1   2  16  836.62   30.71
   1  -2 -16  820.82   30.91
  -1  -2  16  866.06   32.22
  -1   2 -16  803.15   28.80
  -1  -2  16  823.41   30.34
   1  -2 -16  845.43   30.36
   1   2  16  835.89   30.27
  -1  -2 -16  818.13   30.15
   1   2 -16  858.06   32.00
   1  -2  16  844.87   31.82
  -1  -2 -16  820.20   29.79
  -1   2  16  858.84   31.66
   1  -2  16  822.63   29.56
   1   2 -16  872.21   29.34
  -1   2  16  831.50   32.17
  -1  -2 -16  855.12   32.15
  -1   2  16  841.41   31.79
  -1  -2 -16  788.52   29.34
   1   2 -16  800.32   30.99
   1  -2  16  852.00   31.46
   1   2 -16  820.69   31.13
   1  -2  16  820.34   28.85
  -1  -2 -16  859.38   32.01
  -1   2  16  806.29   29.96
  -1   2 -17  326.33   11.33
  -1  -2  17  355.97   11.11
  -1   2 -17  316.48    9.83
  -1  -2  17  298.21    8.72
   1   2  17  302.68    9.35
  -1  -2  17  306.88    8.94
   1   2  17  318.73   10.59
   1  -2 -17  337.20   11.03
   1   2  17  311.68    9.99
   1  -2 -17  298.43   10.24
  -1   2 -17  297.31    9.01
  -1  -2  17  314.26   10.35
   1  -2 -17  311.30    9.67
   1   2  17  303.22    9.72
  -1  -2 -17  307.60    9.48
   1   2 -17  363.59   11.37
   1  -2  17  311.80   10.61
  -1  -2 -17  312.81   10.38
  -1   2  17  318.66   10.38
   1  -2  17  303.24    9.27
   1   2 -17  318.11    8.55
  -1   2  17  339.89   11.38
  -1  -2 -17  312.23   10.32
   1   2 -17  312.62   10.56
  -1   2  17  319.10   10.66
  -1  -2 -17  287.36    9.43
   1   2 -17  302.97   10.70
   1  -2  17  315.68   10.29
   1   2 -17  316.34   10.60
   1  -2  17  307.79    8.92
  -1  -2 -17  325.33   10.73
  -1   2  17  301.82   10.16
  -1   2 -18  403.87   14.17
  -1  -2  18  380.01   12.46
  -1   2 -18  393.18   12.48
  -1  -2  18  367.16   11.19
   1   2  18  369.07   11.76
  -1  -2  18  368.39   11.33
   1  -2 -18  408.82   13.58
   1   2  18  391.77   13.12
   1   2  18  394.50   12.71
   1  -2 -18  383.88   13.16
  -1   2 -18  373.78   11.79
  -1  -2  18  384.84   12.85
   1  -2 -18  395.44   12.64
   1   2  18  372.61   12.18
  -1  -2 -18  370.88   11.82
   1   2 -18  391.78   12.77
   1  -2  18  388.26   13.13
  -1  -2 -18  393.43   12.21
  -1   2  18  392.50   13.03
   1  -2  18  362.95   11.43
  -1   2  18  386.05   13.39
   1   2 -18  377.07   10.58
  -1  -2 -18  389.73   12.89
   1   2 -18  386.86   13.27
  -1   2  18  399.36   13.37
  -1  -2 -18  363.28   12.00
   1   2 -18  368.66   12.99
   1  -2  18  372.10   12.29
   1   2 -18  387.86   13.25
   1  -2  18  374.57   11.35
  -1  -2 -18  399.08   15.11
  -1   2  18  362.63   11.24
  -1   2 -19  327.04   11.65
  -1  -2  19  361.24   11.31
  -1   2 -19  322.50   10.14
  -1  -2  19  290.35    8.76
   1   2  19  305.78    9.61
  -1  -2  19  303.41    9.15
   1   2  19  322.97   10.51
   1  -2 -19  317.81   10.68
   1   2  19  314.73   10.59
  -1   2 -19  310.77   10.18
   1  -2 -19  297.45   10.38
  -1   2 -19  313.94    9.63
  -1  -2  19  317.55   10.50
   1  -2 -19  323.95   10.17
   1   2  19  314.75   10.21
  -1  -2 -19  295.75    9.11
   1   2 -19  318.24   10.24
   1  -2  19  312.98   10.66
  -1  -2 -19  315.89    9.53
  -1   2  19  314.36   10.43
   1  -2  19  304.29    9.38
  -1   2  19  332.76   11.18
   1   2 -19  304.85    8.25
  -1  -2 -19  314.75   10.36
   1   2 -19  317.75   10.80
  -1   2  19  321.53   13.44
  -1  -2 -19  295.66    9.79
   1   2 -19  305.37   10.79
   1   2 -19  319.20   10.77
  -1  -2 -19  328.97   10.92
   1  -2  19  305.17    9.02
  -1   2  19  298.29    9.14
  -1   2 -20   76.09    3.32
  -1  -2  20   71.59    2.66
  -1   2 -20   73.85    2.73
  -1  -2  20   68.56    2.20
   1   2  20   70.43    2.58
  -1  -2  20   70.42    2.19
   1   2  20   73.93    2.72
   1  -2 -20   69.58    4.08
  -1   2 -20   75.00    2.87
   1   2  20   74.50    2.81
   1  -2 -20   72.20    3.10
  -1   2 -20   73.79    2.44
   1  -2 -20   74.99    2.69
  -1  -2  20   72.33    4.09
   1   2  20   71.03    2.78
  -1  -2 -20   67.95    2.20
   1   2 -20   69.69    2.58
   1  -2  20   69.87    3.04
  -1  -2 -20   72.38    2.21
  -1   2  20   72.08    3.04
   1  -2  20   69.91    2.43
  -1   2  20   77.20    3.03
  -1  -2 -20   73.15    2.78
   1   2 -20   74.34    3.18
  -1   2  20   76.86    3.43
  -1  -2 -20   70.43    2.66
   1   2 -20   71.69    3.24
   1   2 -20   74.28    3.09
  -1  -2 -20   80.72    3.30
   1  -2  20   69.13    2.22
  -1   2  20   70.73    2.40
  -1   2 -21   68.85    3.11
  -1  -2  21   65.32    2.42
  -1   2 -21   66.11    2.53
  -1  -2  21   63.84    2.08
   1   2  21   62.85    2.42
  -1  -2  21   63.71    2.03
   1   2  21   62.69    2.38
   1  -2 -21   66.05    2.72
  -1   2 -21   65.10    2.61
   1   2  21   66.62    2.58
   1  -2 -21   62.47    2.81
  -1   2 -21   61.89    2.21
   1  -2 -21   68.72    2.53
  -1  -2  21   61.61    2.62
   1   2  21   61.65    2.52
  -1  -2 -21   60.01    2.01
   1   2 -21   66.28    2.44
  -1  -2 -21   65.08    2.00
   1  -2  21   64.90    2.78
  -1   2  21   63.90    2.80
   1  -2  21   63.29    2.29
  -1   2  21   73.49    2.81
  -1   2  21   68.16    3.33
   1   2 -21   66.05    2.93
  -1  -2 -21   63.28    2.48
   1   2 -21   65.31    3.10
   1   2 -21   64.29    2.89
  -1  -2 -21   70.62    3.12
   1  -2  21   64.40    2.11
  -1   2  21   62.46    2.25
  -1   2 -22   76.11    3.28
  -1  -2  22   69.11    2.47
  -1   2 -22   73.93    2.74
  -1  -2  22   67.79    2.24
   1   2  22   65.97    2.52
  -1  -2  22   68.77    2.22
   1   2  22   69.12    2.33
   1   2  22   72.59    2.61
   1  -2 -22   67.24    2.78
   1   2  22   71.19    2.76
  -1   2 -22   69.89    2.76
   1  -2 -22   68.30    3.03
  -1   2 -22   66.97    2.40
   1  -2 -22   74.07    2.75
  -1  -2  22   65.39    2.80
   1   2  22   67.39    2.69
  -1  -2 -22   63.89    2.11
   1   2 -22   73.03    2.58
  -1  -2 -22   67.32    2.10
   1  -2  22   69.06    2.87
  -1   2  22   69.28    2.94
   1  -2  22   67.16    2.42
  -1   2  22   73.89    2.84
   1   2 -22   70.61    3.10
  -1   2  22   74.04    3.38
  -1  -2 -22   66.49    2.65
   1   2 -22   70.72    3.31
   1   2 -22   70.38    3.06
  -1  -2 -22   73.91    3.25
   1  -2  22   70.09    2.26
  -1   2  22   65.84    2.44
  -1   2 -23   62.37    2.86
  -1  -2  23   57.04    2.19
  -1   2 -23   63.26    2.47
  -1  -2  23   56.34    2.00
   1   2  23   56.51    2.30
  -1  -2  23   56.57    1.97
   1   2  23   59.28    2.07
   1   2  23   60.75    2.27
   1  -2 -23   56.96    2.40
   1   2  23   60.15    2.51
  -1   2 -23   59.77    2.48
   1  -2 -23   57.34    2.80
  -1   2 -23   58.60    2.20
   1  -2 -23   61.87    2.48
  -1  -2  23   55.50    2.56
   1   2  23   56.40    2.46
  -1  -2 -23   55.38    1.89
   1   2 -23   63.60    2.31
   1  -2  23   58.57    2.62
  -1  -2 -23   60.73    2.47
  -1   2  23   57.79    2.71
   1  -2  23   56.25    2.16
  -1   2  23   63.39    2.50
  -1   2  23   59.53    2.96
   1   2 -23   59.67    2.82
  -1  -2 -23   54.09    2.32
   1   2 -23   56.52    2.96
   1   2 -23   60.26    2.81
  -1  -2 -23   60.27    2.95
   1  -2  23   57.81    2.05
  -1   2  23   56.06    2.17
  -1   2 -24   50.80    2.53
  -1  -2  24   47.45    1.94
  -1   2 -24   53.45    2.29
  -1  -2  24   48.38    1.82
   1   2  24   49.81    2.17
  -1  -2  24   48.71    1.84
   1   2  24   50.84    1.84
   1   2  24   50.13    1.98
   1  -2 -24   49.73    2.36
   1   2  24   50.51    2.30
  -1   2 -24   49.80    2.28
   1  -2 -24   50.57    2.67
  -1   2 -24   49.43    2.00
   1  -2 -24   51.38    2.33
  -1  -2  24   47.83    2.42
   1   2  24   48.33    2.27
  -1  -2 -24   46.67    1.66
   1   2 -24   52.88    2.04
  -1  -2 -24   48.63    1.69
   1  -2  24   49.35    2.36
  -1   2  24   49.91    2.50
   1  -2  24   46.92    1.97
  -1   2  24   50.27    2.18
   1   2 -24   50.62    2.64
  -1   2  24   48.22    2.72
  -1  -2 -24   45.73    2.16
   1   2 -24   46.93    2.72
   1   2 -24   50.48    2.63
  -1  -2 -24   49.56    2.65
   1  -2  24   49.14    1.87
  -1   2  24   55.24    2.07
  -1   2 -25   15.95    1.45
  -1  -2  25   13.39    1.03
  -1   2 -25   14.91    1.26
  -1  -2  25   13.55    1.00
   1   2  25   13.87    1.23
  -1  -2  25   13.23    0.95
   1   2  25   13.20    0.95
   1   2  25   14.19    1.00
   1  -2 -25   14.20    1.25
   1   2  25   14.42    1.27
  -1   2 -25   13.83    1.31
   1  -2 -25   12.49    1.54
  -1   2 -25   13.64    1.08
   1  -2 -25   13.64    1.97
  -1  -2  25   13.92    1.42
   1   2  25   14.33    1.34
  -1  -2 -25   12.71    1.20
   1   2 -25   13.30    1.47
  -1  -2 -25   13.69    0.80
   1  -2  25   14.69    1.32
  -1   2  25   13.88    2.28
   1  -2  25   12.95    1.10
  -1   2  25   14.22    1.17
   1   2 -25   14.05    1.55
  -1   2  25   12.86    1.60
  -1  -2 -25   12.21    1.22
   1   2 -25   12.05    1.55
   1   2 -25   13.75    1.50
  -1  -2 -25   13.38    1.49
   1  -2  25   14.26    1.54
  -1   2  25   13.48    1.13
  -1   2 -26   51.63    2.58
  -1  -2  26   52.80    2.07
  -1  -2  26   50.02    2.67
   1   2  26   51.34    2.33
  -1  -2  26   51.55    1.97
   1   2  26   54.06    2.59
   1   2  26   53.35    1.90
   1   2  26   53.85    2.03
   1  -2 -26   50.55    2.30
  -1   2 -26   52.07    2.46
   1   2  26   50.24    2.46
   1  -2 -26   49.45    2.82
  -1   2 -26   50.28    2.15
  -1  -2  26   49.86    2.52
   1   2  26   50.72    2.43
  -1  -2 -26   42.26    2.10
   1   2 -26   55.41    2.64
  -1  -2 -26   47.95    1.65
   1  -2  26   52.05    2.44
  -1   2  26   52.37    2.54
   1  -2  26   49.33    2.12
  -1   2  26   53.63    2.94
   1   2 -26   52.11    2.82
  -1   2  26   46.43    2.70
  -1  -2 -26   48.95    2.25
   1   2 -26   43.44    2.73
   1   2 -26   50.53    2.65
  -1  -2 -26   46.86    2.59
   1  -2  26   49.71    2.64
  -1   2  26   50.02    2.14
  -1   2 -27    7.80    1.27
  -1  -2  27    9.17    1.37
  -1  -2  27    8.63    0.90
   1   2  27    9.21    1.17
  -1  -2  27    9.54    0.87
   1   2  27    9.30    1.29
   1   2  27    9.49    0.83
   1   2  27   10.86    0.94
   1  -2 -27   10.54    1.12
  -1   2 -27   12.18    1.94
   1   2  27    8.69    1.18
   1  -2 -27   11.49    1.44
  -1   2 -27   10.07    1.03
   1  -2 -27    9.71    1.24
  -1  -2  27    9.85    1.32
   1   2  27    8.96    1.31
   1   2 -27    9.44    0.91
   1  -2  27    9.88    1.21
  -1   2  27    9.19    1.35
   1  -2  27    8.69    1.04
   1  -2  27   10.00    1.09
  -1   2  27   10.56    1.02
   1   2 -27    9.77    2.42
  -1  -2 -27    8.72    1.13
   1   2 -27    9.44    1.40
  -1   2  27    9.26    1.08
   1  -2  27    9.97    0.93
  -1   2 -28   93.65    3.92
  -1  -2  28   98.16    3.34
  -1  -2  28   96.16    3.35
   1   2  28   98.81    3.82
  -1  -2  28   95.73    3.32
   1   2  28  101.70    3.15
   1   2  28  102.77    3.49
   1  -2 -28  100.40    3.71
  -1   2 -28   99.98    3.84
   1  -2 -28  101.34    4.58
  -1   2 -28   95.68    3.61
  -1  -2  28  102.55    4.19
   1   2  28   98.59    4.04
   1   2 -28  100.96    3.48
  -1   2  28  102.42    4.26
   1  -2  28   93.11    3.45
   1  -2  28   96.67    3.64
  -1   2  28   97.63    3.51
   1   2 -28  105.22    4.48
  -1  -2 -28   94.12    3.75
  -1   2  28   94.83    3.56
   1  -2  28   97.10    3.31
  -1  -2  29  105.25    3.65
   1   2  29  113.13    4.38
  -1  -2  29  106.46    3.68
  -1  -2  29  103.38    3.58
   1   2  29  108.64    3.41
   1  -2 -29  104.09    3.94
  -1   2 -29  112.84    4.39
   1  -2 -29  119.46    5.52
  -1   2 -29  102.16    3.93
  -1  -2  29  110.91    4.61
   1   2  29  110.20    4.37
   1   2 -29  107.43    3.70
   1  -2  29  110.71    4.22
  -1   2  29  112.33    4.65
   1  -2  29  106.40    3.94
  -1   2  29  105.49    3.75
   1   2 -29  114.46    4.90
  -1  -2 -29  104.44    4.25
  -1   2  29  110.20    4.09
   1  -2  29  104.56    3.64
   1   2  30  134.61    5.16
  -1  -2  30  129.96    4.46
   1   2  30  115.07    4.13
   1  -2 -30  129.13    4.73
  -1   2 -30  134.74    5.19
   1  -2 -30  140.51    5.91
   1   2  30  131.08    5.09
   1   2 -30  122.06    4.40
   1  -2  30  133.60    5.08
  -1   2  30  136.73    5.49
   1  -2  30  126.72    4.63
   1   2 -30  141.17    5.80
  -1  -2 -30  131.24    5.16
   1  -2  30  132.79    4.58
  -1   2  30  129.29    4.86
   1   2  31   74.50    3.48
  -1  -2  31   71.40    2.91
   1  -2 -31   74.41    3.14
  -1   2 -31   74.05    3.43
   1  -2 -31   79.80    4.13
  -1  -2  31   76.28    3.85
   1   2  31   72.94    3.52
   1  -2  31   75.44    3.34
  -1   2  31   76.16    3.74
   1  -2  31   76.16    3.18
   1   2 -31   78.22    4.01
  -1  -2 -31   79.39    3.73
   1  -2  31   72.73    2.93
  -1   2  31   74.18    3.33
  -1  -2  32    9.33    1.12
   1   2  32   10.41    1.52
   1  -2 -32    9.66    1.82
  -1   2 -32   10.86    1.46
   1  -2 -32   14.27    1.88
  -1  -2  32   10.78    1.63
   1   2  32   11.11    1.56
   1  -2  32    9.80    1.34
  -1   2  32   11.00    1.66
   1  -2  32   10.81    1.28
   1   2 -32   12.53    1.81
  -1  -2 -32   12.76    1.58
  -1   2  32    9.88    1.39
   1  -2  32    9.73    1.16
   1   2  33   57.89    3.14
  -1  -2  33   52.45    2.47
   1  -2 -33   56.38    2.61
  -1   2 -33   55.56    2.94
   1  -2 -33   54.24    3.60
  -1  -2  33   58.98    3.28
   1   2  33   55.06    3.10
   1  -2  33   55.84    2.74
  -1   2  33   57.03    3.31
   1  -2  33   57.45    2.77
   1   2 -33   57.79    3.57
  -1  -2 -33   52.93    3.04
  -1   2  33   55.34    2.87
   1  -2  33   54.74    2.51
  -1  -2  34   31.18    1.89
   1   2  34   34.48    2.43
  -1   2 -34   31.38    2.33
   1  -2 -34   32.88    3.08
  -1  -2  34   34.86    2.53
   1   2  34   32.60    2.51
   1  -2  34   33.22    2.08
  -1   2  34   35.21    2.75
   1  -2  34   34.37    2.19
   1   2 -34   34.16    2.90
  -1  -2 -34   32.63    2.31
  -1   2  34   33.78    2.30
   1  -2  34   33.27    1.94
  -1  -2  35   40.78    2.17
   1   2  35   42.18    2.80
  -1   2 -35   39.71    2.68
   1  -2 -35   38.10    3.41
  -1  -2  35   43.44    2.91
   1   2  35   41.72    2.87
   1  -2  35   40.72    2.29
  -1   2  35   44.44    3.13
   1  -2  35   40.68    2.49
   1   2 -35   45.00    3.26
  -1  -2 -35   39.57    2.61
   1  -2  35   40.69    2.22
  -1   2  35   41.10    2.69
   1   2  36  124.25    5.43
  -1  -2  36  115.04    4.55
  -1   2 -36  120.87    5.39
   1  -2 -36  123.65    6.19
  -1  -2  36  125.17    5.67
   1   2  36  121.52    5.38
   1  -2  36  127.01    5.01
  -1   2  36  126.85    5.86
   1  -2  36  120.13    4.93
   1   2 -36  128.46    6.12
  -1  -2 -36  118.69    5.40
   1  -2  36  116.64    4.57
  -1   2  36  122.97    5.20
  -1  -2  37    9.88    1.31
   1   2  37   10.37    2.70
  -1   2 -37   10.19    1.65
   1  -2 -37   11.66    2.11
  -1  -2  37   12.71    1.81
   1   2  37   10.53    1.81
   1  -2  37   10.90    1.32
  -1   2  37    9.61    1.91
   1  -2  37   10.43    1.41
   1   2 -37   12.34    1.94
  -1  -2 -37   10.04    1.61
  -1   2  37    8.57    1.61
   1  -2  37    9.60    1.24
  -1  -2  38   28.36    1.94
   1   2  38   29.22    3.72
  -1   2 -38   30.70    3.60
   1  -2 -38   29.44    2.91
  -1  -2  38   30.10    2.60
   1   2  38   28.95    2.55
   1  -2  38   30.85    1.98
  -1   2  38   29.72    4.10
   1  -2  38   29.23    2.16
   1   2 -38   30.58    2.85
  -1  -2 -38   27.63    2.37
   1  -2  38   26.82    1.87
  -1   2  38   29.82    2.37
  -1  -2  39   11.10    1.35
   1   2  39   13.34    1.82
  -1   2 -39   13.01    1.78
   1  -2 -39   12.30    2.16
  -1  -2  39   12.88    1.92
   1   2  39   11.85    1.89
  -1   2  39   11.19    1.94
   1  -2  39   12.14    1.52
   1   2 -39   12.24    3.25
  -1  -2 -39   11.36    1.69
   1  -2  39   10.80    1.33
  -1   2  39   11.27    1.68
  -1  -2  40   10.77    1.41
   1   2  40   11.12    1.82
  -1   2 -40   12.35    1.82
   1  -2 -40   11.07    2.11
  -1  -2  40   17.59    1.96
   1   2  40   11.54    1.82
  -1   2  40   10.85    1.92
   1  -2  40   11.39    1.55
   1   2 -40   10.70    2.12
  -1  -2 -40   13.63    1.81
  -1   2  40   12.75    1.72
   1  -2  40   11.21    1.34
   1   2  41   18.01    2.15
  -1  -2  41   16.73    2.41
  -1   2 -41   17.59    2.09
   1  -2 -41   18.31    2.41
  -1  -2  41   31.78    2.41
   1   2  41   17.77    2.13
  -1   2  41   18.63    2.24
   1  -2  41   17.22    1.80
   1   2 -41   19.50    2.40
  -1  -2 -41   15.08    3.06
  -1   2  41   17.81    2.95
   1  -2  41   18.07    1.61
  -1  -2  42   97.66    4.31
   1   2  42  107.75    5.01
  -1   2 -42  106.97    5.04
   1  -2 -42  107.85    5.73
  -1  -2  42  106.92    4.92
   1   2  42  104.67    4.95
  -1   2  42  109.62    5.22
   1  -2  42  103.66    4.53
   1   2 -42  104.98    5.54
  -1  -2 -42   95.52    4.86
  -1   2  42  103.34    4.71
   1  -2  42   98.12    5.31
   1   2  43    8.24    1.59
  -1  -2  43    6.57    1.14
  -1   2 -43    7.81    1.48
   1  -2 -43    7.22    1.78
   1   2  43    6.05    1.70
  -1   2  43    7.31    1.64
   1  -2  43    7.51    1.33
   1   2 -43    7.61    1.76
  -1   2  43    6.51    1.44
   1  -2  43    6.10    1.14
  -1  -2  44    8.65    1.22
   1   2  44    8.31    1.77
  -1   2 -44    9.92    1.62
   1  -2 -44   16.35    2.03
  -1  -2  44   19.06    1.96
   1   2  44    8.26    1.84
  -1   2  44    9.71    1.77
   1  -2  44    9.12    2.21
   1   2 -44    9.45    1.94
   1  -2  44    9.08    1.20
  -1   2  44    8.46    1.54
  -1  -2  45    4.42    0.94
   1   2  45    5.49    1.37
  -1   2 -45    3.76    1.28
  -1  -2  45    5.45    1.47
   1   2  45    4.27    1.44
  -1   2  45    4.98    1.43
   1  -2  45    4.34    1.11
   1   2 -45    4.29    1.61
  -1   2  45    3.93    1.25
   1  -2  45    4.99    0.95
  -1  -2  46    8.80    1.14
   1   2  46   12.00    1.69
  -1   2 -46   11.54    1.53
  -1  -2  46   10.81    1.63
   1   2  46   10.55    1.70
  -1   2  46   10.75    1.79
   1  -2  46   10.58    1.39
   1   2 -46   10.61    1.97
   1  -2  46   10.78    1.22
  -1   2  46   11.79    1.55
   1   2  47   10.88    1.60
  -1  -2  47    8.42    1.13
  -1   2 -47    9.69    1.45
  -1  -2  47   10.60    1.54
  -1   2  47   10.42    1.67
   1  -2  47    9.74    1.29
   1   2 -47    9.21    1.82
   1  -2  47    8.83    1.08
  -1   2  47    9.79    1.42
  -1  -2  48    3.04    0.78
   1   2  48    4.82    1.23
  -1   2 -48    3.32    1.70
  -1  -2  48    4.00    1.14
  -1   2  48    4.67    1.31
   1  -2  48    3.86    0.96
   1   2 -48    4.43    1.42
  -1  -2 -48    4.37    1.40
  -1   2  48    4.35    1.13
   1  -2  48    3.51    0.82
  -1  -2  49    0.03    0.47
   1   2  49    1.32    0.80
  -1   2 -49   -0.28    0.71
   1  -2 -49    0.11    0.92
  -1  -2  49    0.88    0.75
  -1   2  49    0.97    1.45
   1  -2  49    1.24    0.66
   1   2 -49   -0.25    0.96
  -1  -2 -49   -0.46    0.98
  -1   2  49    0.47    0.79
   1  -2  49    0.82    0.55
  -1  -2  50   12.84    1.03
   1   2  50   20.83    1.72
  -1   2 -50   17.85    1.44
  -1  -2  50   19.56    1.57
  -1   2  50   18.53    1.74
   1  -2  50   17.79    1.34
   1   2 -50   18.83    2.85
  -1  -2 -50   18.25    1.94
  -1   2  50   20.31    1.61
   1  -2  50   15.00    1.14
   1   2  51   14.58    1.48
  -1   2 -51   14.01    1.31
  -1  -2  51   15.84    2.20
  -1   2  51   15.75    1.53
   1  -2  51   13.70    1.15
   1   2 -51   15.24    1.64
  -1  -2 -51   13.97    1.71
   1  -2  51   11.13    0.94
  -1   2  51   15.61    1.38
   1   2  52    4.73    1.06
  -1   2 -52    3.76    0.76
  -1  -2  52    4.90    0.97
  -1   2  52    5.41    1.02
   1  -2  52    3.63    0.65
   1   2 -52    3.72    1.15
  -1  -2 -52    4.97    1.17
  -1   2  52    5.43    1.00
   1   2  53   16.03    1.42
  -1  -2  53   15.60    1.26
  -1   2  53   16.91    1.49
   1   2 -53   15.88    1.64
  -1  -2 -53   13.29    1.68
   1   3   0 1611.28   72.50
  -1   3   0 1614.89   72.71
  -1  -3   0 1659.85   73.83
   1  -3   0 1634.68   72.33
  -1   3   0 1850.50   77.19
   1  -3   0 1697.70   70.57
   1   3   0 1716.49   74.38
  -1   3   0 1632.85   72.22
   1  -3   0 1600.18   71.73
   1   3   1  348.57   11.57
  -1   3  -1  314.61   10.62
  -1  -3   1  344.97   13.49
   1  -3  -1  312.27    9.88
   1   3   1  339.65   10.60
  -1   3  -1  336.47   10.20
   1  -3  -1  317.13   10.68
   1   3  -1  356.02   11.76
  -1   3   1  311.45   10.08
  -1  -3  -1  342.10   11.27
   1  -3   1  333.03   10.41
  -1   3   1  332.15    9.54
   1   3  -1  337.45   10.41
  -1   3   1  333.32   10.53
   1  -3   1  340.29   10.60
   1   3   2  119.96    4.23
  -1   3  -2  119.16    3.85
  -1  -3   2  121.77    4.39
   1  -3  -2  116.44    3.39
   1  -3  -2  131.70    3.38
   1   3   2  118.43    3.84
  -1   3  -2  120.68    3.43
   1  -3  -2  114.10    3.88
   1  -3  -2  109.32    1.91
   1  -3  -2  110.75    1.81
   1   3  -2  124.14    4.53
  -1  -3  -2  118.59    4.29
  -1   3   2  120.32    3.43
   1  -3   2  119.92    3.91
   1   3  -2  117.41    3.65
  -1   3   2  114.65    3.75
   1  -3   2  118.52    3.69
   1   3   3  217.88    7.00
  -1   3  -3  201.10    7.56
  -1  -3   3  210.75    7.10
   1  -3  -3  210.92    5.78
   1  -3  -3  195.67    5.45
   1   3   3  210.24    6.46
  -1   3  -3  205.88    5.81
   1  -3  -3  204.50    6.57
   1  -3  -3  194.72    3.94
   1  -3  -3  203.15    4.09
   1   3  -3  217.32    7.41
  -1   3   3  204.35    5.88
  -1  -3  -3  208.57    6.82
   1  -3   3  206.98    6.51
  -1   3   3  200.03    5.60
   1   3  -3  218.51    6.30
  -1   3   3  205.38    7.80
   1  -3   3  204.49    6.04
   1   3   4  386.28   12.75
  -1  -3   4  394.04   13.30
  -1   3  -4  372.89   12.27
   1  -3  -4  371.73   11.05
   1   3   4  386.95    8.55
   1  -3  -4  364.19   10.80
   1   3   4  378.06   12.17
  -1   3  -4  392.29   11.72
   1  -3  -4  362.30   12.17
   1  -3  -4  441.08   14.50
  -1  -3   4  424.36   13.48
   1  -3  -4  374.08    9.22
   1  -3  -4  379.96    9.27
   1   3  -4  403.72   13.96
  -1   3   4  387.65   11.71
  -1  -3  -4  378.85   12.71
   1  -3   4  387.06   12.82
  -1   3   4  370.71   11.07
   1   3  -4  401.66   12.26
  -1   3   4  373.87   14.12
   1  -3   4  375.38   11.69
  -1   3   4  451.01   14.86
   1   3  -4  414.32   13.97
  -1  -3  -4  465.93   15.28
  -1  -3  -4  526.19   17.22
   1   3   5  381.74   12.51
  -1  -3   5  378.20   12.80
  -1   3  -5  360.82   12.28
   1  -3  -5  358.87   10.58
   1   3   5  378.92    8.95
   1  -3  -5  369.24   10.71
   1   3   5  378.27   12.13
  -1   3  -5  373.13   11.07
   1  -3  -5  356.04   12.13
   1  -3  -5  396.92   13.42
  -1  -3   5  383.96   12.87
   1  -3  -5  359.61    9.39
   1  -3  -5  362.58    9.05
   1   3  -5  380.33   13.20
  -1   3   5  353.04   10.62
  -1  -3  -5  380.49   12.54
   1  -3   5  359.04   11.87
  -1   3   5  381.68   11.03
   1   3  -5  382.58   12.60
  -1   3   5  368.61   14.17
   1  -3   5  351.75   10.85
  -1   3   5  398.61   13.06
  -1  -3  -5  406.78   13.07
  -1  -3  -5  391.76   12.25
   1   3   6  252.57    8.03
  -1  -3   6  252.01    8.50
  -1   3  -6  244.35    8.09
   1  -3  -6  241.72    6.52
  -1   3  -6  264.65    6.97
   1   3   6  242.49    5.49
   1  -3  -6  242.46    6.88
   1   3   6  247.89    7.80
  -1   3  -6  246.20    6.80
   1  -3  -6  259.87   10.11
   1   3   6  254.85   10.47
  -1   3  -6  299.17    9.35
   1  -3  -6  244.16   10.20
  -1  -3   6  240.94    8.43
   1  -3  -6  227.31    5.54
  -1  -3   6  304.05    8.86
   1  -3  -6  232.58    5.59
  -1   3   6  242.06    6.60
   1   3  -6  252.48    8.74
  -1  -3  -6  250.52    8.18
   1  -3   6  245.22    8.02
  -1   3   6  243.43    6.82
   1  -3   6  245.07    6.72
   1   3  -6  264.69    7.47
  -1   3   6  280.66   10.72
   1  -3   6  236.35    6.73
  -1   3   6  280.46   11.15
  -1  -3  -6  295.70    9.25
   1   3  -6  250.25    8.66
   1  -3   6  295.88    9.13
  -1  -3  -6  249.03    7.86
  -1  -3  -6  269.23    8.23
   1   3   7  104.64    3.56
  -1  -3   7   99.06    4.10
  -1   3  -7   98.31    3.86
   1  -3  -7   96.39    2.49
  -1   3  -7  103.86    2.57
   1   3   7   98.87    2.06
   1  -3  -7  101.80    2.90
  -1   3  -7   97.86    2.58
   1   3   7   99.01    4.13
   1  -3  -7   96.38    5.26
   1   3   7  116.92    3.82
   1  -3  -7   98.33    3.68
  -1   3  -7  110.65    3.94
  -1  -3   7   97.43    3.88
   1  -3  -7   93.76    2.15
  -1  -3   7  102.94    3.35
   1  -3  -7   95.86    2.14
   1   3  -7  102.05    4.12
  -1   3   7   98.97    2.48
  -1  -3  -7  101.46    3.58
   1  -3   7   98.19    3.77
  -1   3   7  100.38    2.78
   1  -3   7  103.26    2.67
   1   3  -7  109.55    3.10
  -1   3   7   95.05    5.28
   1  -3   7   94.44    2.58
  -1   3   7  102.28    3.91
  -1  -3  -7  113.71    3.89
   1   3  -7  105.32    4.07
   1  -3   7  113.31    5.13
  -1  -3  -7  106.46    3.63
   1  -3   7   94.22    1.62
  -1  -3  -7  105.18    3.50
   1  -3   7   95.48    1.64
  -1  -3   8   26.56    1.90
  -1   3  -8   25.93    1.79
   1  -3  -8   26.31    0.85
  -1   3  -8   26.03    1.25
   1   3   8   24.87    0.67
   1  -3  -8   25.91    1.17
  -1   3  -8   27.69    0.91
   1   3   8   26.38    1.93
   1  -3  -8   25.57    1.88
   1   3   8   31.49    1.66
   1  -3  -8   23.58    1.82
  -1   3  -8   33.44    2.60
  -1  -3   8   25.67    1.82
  -1   3  -8   25.10    0.51
  -1  -3   8   27.71    1.54
   1  -3  -8   27.88    0.76
  -1   3   8   27.11    0.81
   1   3  -8   28.42    2.01
  -1  -3  -8   25.37    1.57
   1  -3   8   32.90    1.81
  -1  -3  -8   28.92    1.44
   1  -3   8   25.96    0.97
  -1   3   8   26.34    1.06
   1   3  -8   29.13    1.19
  -1   3   8   27.82    1.79
   1  -3   8   25.31    0.89
  -1  -3  -8   26.71    2.00
  -1   3   8   24.09    1.89
   1   3  -8   27.31    1.95
  -1  -3  -8   33.44    1.82
   1  -3   8   31.35    1.86
  -1  -3  -8   25.87    1.61
   1   3  -8   28.33    1.62
   1  -3   8   25.42    0.50
  -1  -3  -8   26.89    1.54
  -1  -3   9  129.75    4.80
  -1   3  -9  123.84    4.73
   1  -3  -9  117.43    2.87
  -1   3  -9  128.03    3.20
   1   3   9  125.01    2.86
   1  -3  -9  129.56    3.72
  -1   3  -9  123.49    3.44
   1   3   9  129.33    4.92
   1  -3  -9  126.25    4.79
   1   3   9  134.56    4.53
   1  -3  -9  124.23    4.56
  -1   3  -9  134.68    4.45
  -1  -3   9  130.04    4.63
  -1   3  -9  120.75    2.52
  -1  -3   9  131.39    4.18
   1  -3  -9  122.75    3.00
  -1   3   9  123.10    3.01
   1   3  -9  126.59    4.87
  -1  -3  -9  128.09    4.20
   1  -3   9  124.37    4.60
  -1  -3  -9  140.96    4.18
   1  -3   9  127.98    3.25
   1   3  -9  128.91    3.52
  -1   3   9  125.34    4.69
   1  -3   9  121.14    3.05
  -1  -3  -9  133.43    5.03
  -1   3   9  130.46    4.70
   1   3  -9  130.66    4.77
  -1  -3  -9  128.77    4.36
   1  -3   9  138.76    4.74
  -1  -3  -9  125.31    4.35
   1   3  -9  127.46    5.44
   1  -3   9  118.91    2.41
  -1  -3  -9  129.47    4.18
  -1   3   9  126.52    2.95
  -1  -3  10  464.95   16.22
  -1   3 -10  459.44   16.16
   1  -3 -10  448.64   12.79
  -1   3 -10  460.53   13.60
   1   3  10  474.83   13.63
   1  -3 -10  464.79   14.65
  -1   3 -10  454.21   13.00
   1   3  10  461.53   16.44
   1  -3 -10  459.42   16.16
   1   3  10  464.48   15.63
   1  -3 -10  441.77   15.34
  -1   3 -10  449.15   15.44
  -1  -3  10  464.12   15.77
  -1   3 -10  440.05   12.10
  -1  -3  10  454.43   14.85
   1  -3 -10  441.88   13.10
  -1   3  10  466.38   13.24
   1   3 -10  444.04   16.51
  -1  -3 -10  447.04   14.79
   1  -3  10  444.27   15.56
  -1  -3 -10  463.59   14.77
   1  -3  10  457.95   13.57
   1   3 -10  481.41   14.37
  -1   3  10  448.26   16.06
  -1  -3 -10  465.99   16.28
   1  -3  10  442.81   13.00
  -1   3  10  465.28   16.02
   1   3 -10  460.88   16.08
   1  -3  10  459.90   15.67
  -1  -3 -10  445.71   14.93
   1   3 -10  439.56   14.85
   1  -3  10  425.99   11.64
  -1  -3 -10  472.59   15.24
  -1   3  10  468.91   13.34
  -1   3 -11   87.24    3.93
   1  -3 -11   91.58    1.99
  -1   3 -11   93.32    2.47
   1   3  11   96.04    2.41
   1  -3 -11   93.80    2.86
  -1   3 -11   87.87    1.93
   1   3  11   92.24    3.98
   1  -3 -11   90.40    4.00
   1   3  11   95.51    3.46
   1  -3 -11   91.81    3.70
  -1   3 -11   95.93    3.48
  -1  -3  11   94.72    3.68
  -1   3 -11   88.75    2.04
  -1  -3  11   98.38    3.33
   1  -3 -11   89.86    2.34
  -1   3  11   95.37    2.01
   1   3 -11  100.17    4.14
  -1  -3 -11   93.75    3.18
   1  -3  11   92.03    3.82
  -1  -3 -11   95.18    2.99
   1  -3  11   91.27    2.40
   1   3 -11   94.92    3.13
  -1   3  11  100.80    4.14
  -1  -3 -11   92.57    4.09
   1  -3  11   89.45    2.02
  -1   3  11   96.51    3.86
  -1  -3 -11   93.75    3.36
   1   3 -11   98.42    3.96
   1  -3  11   99.08    3.73
  -1  -3 -11   93.37    3.46
   1   3 -11   93.71    3.38
  -1  -3 -11  100.12    3.43
   1  -3  11   85.77    1.90
  -1   3  11   98.57    2.38
  -1   3 -12   50.46    2.67
  -1  -3  12   49.59    2.59
   1  -3 -12   49.97    1.00
   1  -3 -12   49.62    0.96
  -1   3 -12   50.59    1.47
   1   3  12   51.25    1.44
  -1  -3  12   45.69    0.81
  -1   3 -12   53.54    0.98
  -1   3 -12   50.83    0.98
   1   3  12   51.64    2.74
   1  -3 -12   51.82    2.66
   1   3  12   51.97    2.29
   1  -3 -12   47.47    2.48
  -1  -3  12   47.11    2.52
  -1   3 -12   48.74    1.20
  -1  -3  12   55.92    2.17
   1  -3 -12   48.73    1.42
   1   3 -12   55.50    2.67
  -1  -3 -12   47.72    1.95
   1  -3  12   48.86    2.59
  -1  -3 -12   49.78    1.78
   1  -3  12   47.98    1.45
   1   3 -12   51.86    1.48
  -1   3  12   55.53    2.70
  -1  -3 -12   54.58    2.86
  -1   3  12   50.83    2.56
  -1  -3 -12   47.67    2.21
   1   3 -12   51.78    2.62
   1  -3  12   49.78    2.45
  -1  -3 -12   48.40    2.31
   1   3 -12   47.60    2.19
  -1  -3 -12   53.08    2.31
   1  -3  12   46.47    1.11
  -1   3  12   49.56    1.37
  -1   3 -13  216.34    7.80
  -1  -3  13  216.69    7.43
  -1   3 -13  218.62    5.86
   1   3  13  219.75    5.86
  -1  -3  13  200.19    4.47
  -1  -3  13  199.42    4.67
   1   3  13  226.05    7.90
   1  -3 -13  216.80    7.64
   1   3  13  227.06    7.18
   1  -3 -13  209.97    7.27
  -1  -3  13  214.99    7.37
  -1   3 -13  213.59    5.46
  -1  -3  13  221.19    6.92
   1  -3 -13  212.84    5.87
   1   3 -13  225.89    7.91
  -1  -3 -13  215.64    7.65
   1  -3  13  218.29    7.71
  -1  -3 -13  229.76    6.67
  -1   3  13  228.15    6.83
   1  -3  13  209.75    5.71
   1   3 -13  229.60    6.02
  -1   3  13  222.38    7.94
  -1  -3 -13  230.49    8.12
  -1   3  13  224.40    7.55
  -1  -3 -13  217.30    7.08
   1   3 -13  220.94    7.80
   1  -3  13  228.72    7.48
  -1  -3 -13  219.97    7.24
   1   3 -13  211.42    6.99
  -1  -3 -13  232.83    7.37
   1  -3  13  205.93    5.20
  -1   3  13  215.45    5.73
  -1   3 -14  253.10    9.04
  -1  -3  14  249.66    8.44
  -1   3 -14  230.70    6.39
   1   3  14  253.05    6.95
  -1  -3  14  227.93    5.76
  -1  -3  14  223.66    5.40
   1   3  14  259.01    8.92
   1  -3 -14  250.56    8.76
   1   3  14  285.45   10.11
   1  -3 -14  244.48    8.40
  -1  -3  14  253.14    8.53
  -1   3 -14  240.75    6.34
  -1  -3  14  254.63    7.98
   1  -3 -14  251.81    7.10
   1   3 -14  259.94    8.92
  -1  -3 -14  239.57    8.50
   1  -3  14  263.17    9.07
  -1  -3 -14  258.18    8.51
  -1   3  14  263.11    7.92
   1  -3  14  240.69    6.76
   1   3 -14  263.74    7.01
  -1   3  14  264.70    9.57
  -1  -3 -14  257.41    9.35
  -1   3  14  263.23    8.87
  -1  -3 -14  251.13    8.20
   1   3 -14  253.96    8.92
   1  -3  14  252.78    8.43
  -1  -3 -14  248.12    8.29
   1   3 -14  245.67    8.10
   1  -3  14  240.49    6.32
  -1  -3 -14  266.35    8.50
  -1   3  14  251.51    6.90
  -1   3 -15   21.98    2.11
  -1  -3  15   27.48    1.93
  -1   3 -15   26.58    1.14
   1   3  15   21.98    1.00
   1   3  15   27.10    2.04
   1  -3 -15   24.90    2.02
   1   3  15   28.13    1.60
   1  -3 -15   27.87    1.89
  -1  -3  15   28.77    1.94
  -1   3 -15   21.23    0.85
   1  -3 -15   25.25    1.08
  -1  -3  15   28.63    1.60
   1   3 -15   24.46    1.96
  -1  -3 -15   24.72    1.85
   1  -3  15   21.79    1.98
  -1  -3 -15   25.25    1.24
  -1   3  15   24.70    1.44
   1  -3  15   24.33    1.03
   1   3 -15   24.52    1.10
  -1   3  15   24.12    2.06
  -1   3  15   27.50    1.94
  -1  -3 -15   29.99    1.67
   1   3 -15   28.86    2.00
   1  -3  15   27.08    1.80
  -1  -3 -15   27.26    1.75
   1   3 -15   27.70    1.66
  -1  -3 -15   28.84    1.68
   1  -3  15   23.45    0.80
  -1   3  15   22.99    0.98
  -1   3 -16  429.21   15.38
  -1  -3  16  406.48   14.08
  -1   3 -16  425.39   12.99
   1   3  16  399.39   12.24
   1   3  16  443.69   15.61
   1  -3 -16  401.10   14.23
   1   3  16  418.00   13.93
   1  -3 -16  401.36   14.08
  -1  -3  16  399.05   13.92
  -1   3 -16  376.74   11.70
   1  -3 -16  411.73   12.89
  -1  -3  16  413.65   13.71
   1   3 -16  432.33   15.13
  -1  -3 -16  398.06   12.80
   1  -3  16  412.23   14.57
  -1  -3 -16  423.63   13.31
  -1   3  16  416.68   13.52
   1  -3  16  390.49   11.98
  -1   3  16  444.85   15.77
  -1  -3 -16  409.79   14.72
  -1   3  16  434.05   15.04
  -1  -3 -16  406.52   13.82
   1   3 -16  375.60   13.85
   1  -3  16  419.98   14.35
   1   3 -16  399.82   13.78
  -1  -3 -16  434.44   14.52
   1  -3  16  385.56   11.51
  -1   3  16  394.42   11.93
  -1   3 -17   28.31    2.32
  -1  -3  17   29.65    1.94
  -1   3 -17   30.88    1.29
   1   3  17   29.60    1.20
   1   3  17   31.79    2.14
   1  -3 -17   30.46    2.12
   1   3  17   32.18    1.75
   1  -3 -17   30.58    2.04
  -1  -3  17   31.86    2.09
  -1   3 -17   25.48    1.02
  -1  -3  17   31.88    1.75
   1  -3 -17   28.34    1.23
   1   3  17   30.27    1.61
  -1  -3 -17   29.57    1.29
   1   3 -17   28.86    2.02
  -1  -3 -17   29.86    1.25
  -1   3  17   31.02    1.65
   1  -3  17   29.68    1.15
  -1   3  17   30.44    2.20
  -1  -3 -17   25.52    2.12
  -1   3  17   32.42    2.16
  -1  -3 -17   32.84    1.78
   1   3 -17   31.09    3.23
   1  -3  17   31.72    1.92
   1   3 -17   30.60    1.81
   1  -3  17   27.53    0.97
  -1  -3 -17   32.78    1.86
  -1   3  17   28.74    1.59
  -1   3 -18   24.49    2.04
  -1  -3  18   23.39    1.71
  -1   3 -18   24.12    1.14
   1   3  18   23.79    1.09
   1   3  18   24.54    1.82
   1  -3 -18   21.98    1.82
   1   3  18   24.78    1.53
   1  -3 -18   22.50    1.81
  -1  -3  18   23.56    1.84
  -1   3 -18   20.80    0.90
   1  -3 -18   23.47    1.12
  -1  -3  18   23.56    1.48
   1   3  18   22.82    1.41
   1   3 -18   24.63    1.71
  -1  -3 -18   21.50    1.09
   1  -3  18   18.93    1.76
  -1  -3 -18   22.54    1.04
  -1   3  18   23.26    1.40
   1  -3  18   22.82    1.02
  -1   3  18   24.93    1.95
  -1  -3 -18   23.42    1.78
  -1   3  18   26.34    1.89
  -1  -3 -18   21.77    1.52
   1   3 -18   23.24    1.88
   1  -3  18   22.23    1.67
   1   3 -18   22.74    1.57
   1  -3  18   22.67    0.85
  -1  -3 -18   24.03    1.63
  -1   3  18   23.28    1.48
  -1   3 -19   14.09    1.62
  -1  -3  19   12.52    1.32
  -1   3 -19   15.77    0.94
   1   3  19   12.52    0.89
   1   3  19   13.84    1.46
   1  -3 -19   14.16    1.49
   1   3  19   14.33    1.23
   1  -3 -19   13.61    1.54
  -1  -3  19   13.77    1.56
  -1   3 -19   11.64    0.72
  -1  -3  19   14.08    1.24
   1  -3 -19   13.35    0.92
   1   3  19   13.12    1.20
  -1  -3 -19   13.84    0.90
   1   3 -19   13.52    1.38
   1  -3  19   13.11    1.48
  -1  -3 -19   14.46    0.85
  -1   3  19   12.48    1.16
   1  -3  19   14.71    0.83
  -1   3  19   14.58    1.57
  -1  -3 -19   17.14    1.50
  -1   3  19   16.19    1.55
  -1  -3 -19   12.91    1.26
   1   3 -19   12.93    1.57
   1  -3  19   14.36    1.42
   1   3 -19   13.12    1.32
  -1  -3 -19   13.11    2.18
   1  -3  19   13.29    0.70
  -1   3  19   12.35    0.83
  -1   3 -20  215.62    8.15
  -1  -3  20  222.83    8.88
  -1   3 -20  232.44    6.84
   1   3  20  213.60    6.45
   1   3  20  222.87    7.70
   1  -3 -20  220.06    7.84
   1   3  20  225.35    7.41
   1  -3 -20  208.66    7.69
  -1  -3  20  220.99    7.80
  -1   3 -20  199.63    6.14
  -1  -3  20  219.17    7.21
   1  -3 -20  219.73    6.79
   1   3  20  221.01    7.10
  -1  -3 -20  211.53    6.46
   1   3 -20  231.26    7.84
  -1  -3 -20  230.89    6.84
   1  -3  20  215.72    7.74
  -1   3  20  216.80    6.97
   1  -3  20  213.14    6.24
  -1   3  20  223.05    8.00
  -1  -3 -20  219.87    7.60
  -1   3  20  218.95    7.81
  -1  -3 -20  209.90    7.15
   1   3 -20  193.18    7.49
   1  -3  20  221.18    7.61
   1   3 -20  219.11    7.59
  -1  -3 -20  222.16    7.58
   1  -3  20  211.79    6.04
  -1   3  20  214.04    6.29
  -1   3 -21   46.28    2.97
  -1  -3  21   51.98    2.48
  -1   3 -21   57.94    2.06
   1   3  21   63.37    2.13
   1   3  21   54.34    2.67
   1  -3 -21   54.56    2.88
   1   3  21   58.55    2.52
   1  -3 -21   54.36    4.19
  -1   3 -21   48.91    1.76
   1  -3 -21   52.29    2.06
  -1  -3  21   52.52    3.37
   1   3  21   54.74    2.39
   1   3 -21   57.07    2.65
  -1  -3 -21   50.58    1.79
   1  -3  21   52.43    2.80
  -1  -3 -21   64.83    1.96
  -1   3  21   52.86    2.33
   1  -3  21   53.22    1.82
  -1   3  21   50.48    2.78
   1   3 -21   55.41    2.86
  -1   3  21   53.11    2.88
  -1  -3 -21   54.28    2.47
   1   3 -21   46.67    2.74
   1  -3  21   57.03    2.70
   1   3 -21   53.99    2.55
  -1  -3 -21   54.56    2.63
   1  -3  21   50.29    1.66
  -1   3  21   52.55    1.89
  -1   3 -22  212.10    8.37
  -1  -3  22  235.12    8.02
  -1   3 -22  251.76    7.61
   1   3  22  229.44    7.16
   1   3  22  234.89    7.64
   1   3  22  239.02    8.42
   1  -3 -22  234.49    8.48
  -1   3 -22  238.82    8.12
   1   3  22  283.28   10.39
   1  -3 -22  228.79   10.45
  -1   3 -22  215.92    6.88
   1  -3 -22  235.12    7.51
  -1  -3  22  231.02    7.75
   1   3  22  235.12    7.75
   1   3 -22  239.95    8.11
  -1  -3 -22  224.93    6.80
  -1  -3 -22  232.58    7.05
   1  -3  22  232.32    8.32
  -1   3  22  231.62    7.60
   1  -3  22  216.77    6.53
  -1   3  22  217.24    7.92
   1   3 -22  240.82    8.53
  -1   3  22  209.98    7.96
  -1  -3 -22  223.35    7.67
   1   3 -22  188.79    7.56
   1   3 -22  231.70    8.01
  -1  -3 -22  214.51    7.66
   1  -3  22  229.62    6.72
  -1   3  22  229.18    6.89
  -1   3 -23   15.24    1.89
  -1  -3  23   17.49    1.51
  -1   3 -23   21.02    1.19
   1   3  23   19.40    1.23
   1   3  23   20.62    1.39
   1   3  23   17.51    1.64
   1  -3 -23   20.59    1.74
  -1   3 -23   20.41    1.63
   1   3  23   17.73    1.53
   1  -3 -23   20.00    2.91
  -1   3 -23   17.73    1.02
   1  -3 -23   18.64    1.22
  -1  -3  23   18.76    1.49
   1   3  23   19.63    1.49
   1   3 -23   18.02    1.50
   1  -3  23   19.35    1.78
  -1   3  23   20.47    2.24
   1  -3  23   20.10    1.62
  -1   3  23   18.99    1.76
  -1   3  23   19.39    1.85
   1   3 -23   21.70    1.89
  -1  -3 -23   18.15    1.53
   1   3 -23   16.21    1.82
   1   3 -23   18.99    1.63
  -1  -3 -23   17.34    1.62
   1  -3  23   19.48    0.96
  -1   3  23   19.23    1.12
  -1  -3  24   17.98    1.48
   1   3  24   16.91    1.20
   1   3  24   17.35    1.32
   1   3  24   15.85    1.44
   1  -3 -24   16.28    1.65
  -1   3 -24   17.47    1.55
   1   3  24   15.89    1.44
   1  -3 -24   18.81    2.86
  -1   3 -24   17.36    1.02
   1  -3 -24   16.85    1.20
  -1  -3  24   16.37    1.44
   1   3  24   16.67    1.45
   1   3 -24   16.84    1.40
   1  -3  24   17.38    1.68
  -1   3  24   17.01    1.41
   1  -3  24   17.16    1.53
  -1   3  24   18.20    1.63
   1   3 -24   17.66    1.89
  -1  -3 -24   15.94    1.47
   1   3 -24   15.43    1.54
   1  -3  24   17.01    0.93
  -1   3  24   16.13    1.13
  -1  -3  25   10.19    1.28
   1   3  25   11.65    1.10
   1   3  25   11.34    1.19
   1   3  25   10.45    1.26
   1  -3 -25   10.80    1.55
  -1   3 -25   12.42    1.48
   1  -3 -25   11.85    1.71
  -1   3 -25   10.12    0.88
   1  -3 -25   10.97    1.09
  -1  -3  25   10.26    1.31
   1   3  25   11.64    1.38
   1   3 -25    9.86    1.20
   1  -3  25   10.08    1.59
  -1   3  25   11.13    1.28
   1  -3  25   10.78    1.39
   1  -3  25   12.60    1.03
   1   3 -25   11.73    1.68
  -1  -3 -25   11.37    1.36
   1  -3  25   10.17    1.21
  -1   3  25   10.35    1.02
  -1  -3  26  324.55   11.71
   1   3  26  331.54   11.22
   1   3  26  351.91   12.00
   1  -3 -26  342.85   12.58
  -1   3 -26  348.84   12.64
   1  -3 -26  327.37   12.90
  -1  -3  26  331.98   11.89
   1   3  26  340.99   12.01
   1  -3  26  350.75   13.12
  -1   3  26  344.77   12.19
   1  -3  26  315.68   11.54
   1  -3  26  348.38   11.79
   1   3 -26  354.29   13.27
  -1  -3 -26  321.54   11.92
  -1   3  26  326.48   10.92
   1  -3  26  304.49   10.05
  -1  -3  27   26.46    1.87
   1   3  27   27.00    1.72
   1   3  27   27.44    1.72
   1  -3 -27   26.88    2.16
  -1   3 -27   27.61    2.13
   1  -3 -27   34.31    2.69
  -1  -3  27   27.54    1.99
   1   3  27   26.78    2.02
   1  -3  27   26.98    2.23
  -1   3  27   26.82    1.94
   1  -3  27   24.67    1.99
   1  -3  27   24.90    1.48
   1   3 -27   28.48    2.48
  -1  -3 -27   27.22    1.99
   1  -3  27   23.12    1.22
  -1   3  27   24.49    1.59
  -1  -3  28   45.06    2.39
   1   3  28   44.74    2.23
   1   3  28   45.89    2.18
   1  -3 -28   47.86    2.75
  -1   3 -28   46.49    2.64
   1  -3 -28   51.51    3.25
  -1  -3  28   43.66    2.51
   1   3  28   46.12    2.54
   1  -3  28   47.40    2.77
  -1   3  28   43.39    2.50
   1  -3  28   40.70    2.60
   1   3 -28   47.24    3.11
  -1  -3 -28   41.28    2.49
  -1   3  28   42.50    2.93
   1  -3  28   38.93    1.61
  -1  -3  29   33.78    2.84
   1   3  29   33.82    2.03
   1   3  29   34.49    1.88
   1  -3 -29   34.47    2.36
  -1   3 -29   35.81    2.35
   1  -3 -29   35.85    2.80
  -1  -3  29   33.51    2.25
   1   3  29   34.99    2.29
   1  -3  29   35.98    2.43
  -1   3  29   34.55    2.30
   1  -3  29   33.41    2.38
   1   3 -29   38.25    2.82
  -1  -3 -29   33.79    2.30
   1  -3  29   30.52    1.49
  -1   3  29   34.11    2.74
  -1  -3  30   40.63    2.21
   1   3  30   40.30    2.21
   1   3  30   40.37    2.03
   1  -3 -30   40.03    3.68
  -1   3 -30   41.34    2.62
   1  -3 -30   40.97    4.55
  -1  -3  30   39.25    2.49
   1   3  30   40.90    2.54
   1  -3  30   41.35    2.66
  -1   3  30   40.34    2.50
   1  -3  30   37.91    2.62
   1   3 -30   41.89    3.08
  -1  -3 -30   39.65    2.55
   1  -3  30   32.77    1.63
  -1   3  30   38.32    2.92
  -1  -3  31  100.78    4.09
   1   3  31   99.80    4.09
   1   3  31  100.76    3.78
   1  -3 -31  100.48    4.51
  -1   3 -31  104.41    6.16
   1  -3 -31   99.22    7.27
  -1  -3  31   96.86    5.93
   1   3  31  100.71    4.42
   1  -3  31   96.99    6.27
  -1   3  31  103.64    4.63
   1  -3  31   95.61    4.61
   1   3 -31  106.65    5.18
  -1  -3 -31  100.86    4.61
  -1   3  31   96.65    3.80
  -1  -3  32  180.37    6.68
   1   3  32  181.46    6.81
   1   3  32  180.06    6.25
   1  -3 -32  174.52    7.10
  -1   3 -32  184.85    7.28
   1  -3 -32  176.81   10.66
  -1  -3  32  181.31    7.04
   1   3  32  183.93    7.26
   1  -3  32  181.15    7.27
  -1   3  32  182.74    7.38
   1  -3  32  169.93    7.29
   1   3 -32  191.64    8.01
  -1  -3 -32  182.46    7.51
  -1   3  32  175.42    6.43
  -1  -3  33  140.97    5.38
   1   3  33  140.91    5.63
   1   3  33  137.49    4.93
   1  -3 -33  146.42    6.16
  -1   3 -33  146.67    6.07
   1  -3 -33  137.40    9.49
  -1  -3  33  142.34    5.94
   1   3  33  144.25    5.99
   1  -3  33  146.94    6.11
  -1   3  33  146.82    6.23
   1  -3  33  123.81    4.75
   1   3 -33  151.32    6.84
  -1  -3 -33  142.74    6.20
  -1   3  33  138.86    5.27
   1   3  34  116.24    6.29
   1  -3 -34  119.15    5.18
  -1   3 -34  115.63    5.15
   1  -3 -34  116.38    5.96
  -1  -3  34  114.26    4.97
   1   3  34  116.60    5.17
   1  -3  34  117.12    5.18
  -1   3  34  121.02    5.36
   1  -3  34  106.13    4.15
   1   3 -34  123.71    5.99
  -1  -3 -34  115.70    5.35
  -1   3  34  114.67    4.53
   1   3  35   27.06    3.01
   1  -3 -35   25.85    2.04
  -1   3 -35   27.87    2.25
   1  -3 -35   27.53    2.80
  -1  -3  35   24.67    2.14
   1   3  35   25.17    2.34
   1  -3  35   26.74    2.16
  -1   3  35   26.34    2.41
   1  -3  35   23.49    1.64
   1   3 -35   27.52    2.68
  -1  -3 -35   24.93    2.27
  -1   3  35   25.29    1.88
   1   3  36   10.74    1.51
   1  -3 -36   11.25    1.44
  -1   3 -36   10.84    1.65
   1  -3 -36   10.81    2.03
  -1  -3  36   10.57    1.56
   1   3  36   11.12    1.75
   1  -3  36   10.91    1.50
  -1   3  36    9.85    2.67
   1  -3  36    9.51    1.15
   1   3 -36    9.69    2.02
  -1  -3 -36   10.67    1.65
  -1   3  36   10.41    1.39
   1   3  37   25.67    1.97
  -1   3 -37   25.54    2.27
   1  -3 -37   25.62    2.70
  -1  -3  37   24.92    2.14
   1   3  37   23.96    2.26
   1  -3  37   23.24    1.98
  -1   3  37   25.00    2.22
   1  -3  37   21.54    1.64
   1   3 -37   26.95    2.56
  -1  -3 -37   23.52    2.21
  -1   3  37   23.47    1.90
   1   3  38   33.98    2.41
  -1   3 -38   36.15    2.61
   1  -3 -38   34.50    3.09
  -1  -3  38   32.10    2.42
   1   3  38   33.20    2.54
   1  -3  38   32.80    2.29
  -1   3  38   36.06    2.61
   1  -3  38   31.12    1.93
   1   3 -38   33.39    2.95
  -1  -3 -38   31.72    2.55
  -1   3  38   33.87    2.20
   1   3  39   11.65    1.67
  -1   3 -39   14.26    1.86
   1  -3 -39   13.77    2.20
  -1  -3  39   14.20    1.72
   1   3  39   13.42    1.76
   1  -3  39   14.31    1.58
  -1   3  39   14.21    1.84
   1  -3  39   12.54    1.29
   1   3 -39   13.65    2.13
  -1  -3 -39   13.69    1.75
  -1   3  39   13.02    1.55
   1   3  40    6.37    1.35
  -1   3 -40    8.82    1.51
   1  -3 -40    6.07    1.98
  -1  -3  40    8.86    1.48
   1  -3  40    7.08    1.19
  -1   3  40    7.72    1.50
   1  -3  40    5.56    1.03
   1   3 -40    5.58    1.72
  -1   3  40    6.47    1.26
   1   3  41   25.60    2.13
  -1   3 -41   27.08    3.49
   1  -3 -41   22.88    2.71
  -1  -3  41   26.30    2.14
   1  -3  41   23.84    2.63
  -1   3  41   23.60    2.23
   1  -3  41   19.42    1.54
   1   3 -41   25.09    2.55
  -1  -3 -41   21.31    2.23
  -1   3  41   24.47    1.87
   1   3  42   40.73    2.52
  -1   3 -42   40.34    2.67
   1  -3 -42   41.42    3.34
  -1  -3  42   37.86    2.41
   1  -3  42   38.08    2.22
  -1   3  42   40.25    2.73
   1  -3  42   31.05    1.89
   1   3 -42   39.86    3.07
  -1  -3 -42   36.10    2.93
  -1   3  42   38.07    2.25
   1   3  43   25.63    2.04
  -1   3 -43   25.95    2.11
  -1  -3  43   23.48    1.90
   1  -3  43   23.93    1.65
  -1   3  43   25.25    2.22
   1  -3  43   20.54    1.48
   1   3 -43   27.02    2.56
  -1  -3 -43   23.27    2.37
  -1   3  43   24.46    1.82
   1   3  44    0.16    0.78
  -1   3 -44    0.35    0.83
  -1  -3  44    0.48    0.82
  -1   3  44    0.53    0.83
   1  -3  44   -0.27    0.48
   1   3 -44    0.35    0.93
  -1  -3 -44   -0.13    0.88
  -1   3  44    0.40    0.65
   1   3  45   49.04    2.73
  -1   3 -45   49.29    2.85
  -1  -3  45   49.54    2.79
  -1   3  45   50.52    3.01
   1   3 -45   51.02    3.39
  -1  -3 -45   43.85    3.18
  -1   3  45   49.01    2.55
   1   3  46   12.45    1.45
  -1   3 -46   11.60    1.48
  -1  -3  46   12.32    1.39
  -1   3  46   12.97    1.64
   1   3 -46   12.22    1.90
  -1  -3 -46   11.41    1.77
  -1   3  46   11.60    1.30
   1   3  47    2.10    0.85
  -1   3 -47    1.63    0.91
   1  -3 -47    1.48    1.16
  -1  -3  47    2.17    0.86
  -1   3  47    0.61    0.96
   1   3 -47    1.36    1.10
  -1  -3 -47    0.56    1.03
  -1   3  47    1.79    0.76
   1   3  48   27.11    1.76
  -1   3 -48   27.42    1.87
  -1  -3  48   27.40    1.78
  -1   3  48   26.88    3.01
   1   3 -48   26.73    2.25
  -1  -3 -48   24.64    2.16
   1   3  49    3.49    1.33
  -1   3 -49    2.04    0.89
   1  -3 -49    2.14    0.92
  -1  -3  49    4.41    0.87
  -1   3  49    2.73    0.95
   1   3 -49    3.00    1.11
  -1  -3 -49    2.32    0.84
  -1  -3 -49    2.46    1.06
   1   3  50    8.12    1.06
  -1   3 -50    7.51    0.98
   1  -3 -50    4.79    1.07
  -1  -3  50   14.07    1.56
  -1   3  50    8.94    1.23
   1   3 -50    8.15    1.34
  -1  -3 -50    6.91    0.92
  -1  -3 -50    7.54    1.29
   1   3  51    0.41    0.52
   1  -3 -51   -0.12    0.47
  -1  -3  51    0.34    0.41
  -1   3  51    0.54    0.69
   1   3 -51    0.38    1.34
  -1  -3 -51    0.62    0.78
   1   4   0  398.97   14.25
  -1   4   0  363.79   12.47
  -1  -4   0  378.06   13.33
   1  -4   0  352.17   11.96
   1  -4   0  368.76   10.89
   1   4   0  380.42   12.56
  -1   4   0  377.96   12.51
   1  -4   0  348.87   12.06
   1   4   1  803.06   30.96
  -1   4  -1  763.85   29.51
  -1  -4   1  749.21   29.08
   1  -4  -1  746.13   27.60
   1  -4  -1  770.33   26.69
   1   4   1  801.12   29.51
  -1   4  -1  768.56   28.64
   1  -4  -1  763.93   28.91
   1   4  -1  801.01   30.98
  -1   4   1  697.30   28.15
  -1  -4  -1  762.30   29.05
   1  -4   1  740.44   27.56
   1  -4   1  766.39   26.30
   1   4  -1  798.04   28.92
  -1   4   1  747.17   27.97
   1  -4   1  755.97   28.08
   1   4   2   64.78    3.24
  -1   4  -2   52.84    2.58
  -1  -4   2   71.12    3.35
   1  -4  -2   55.92    2.23
   1  -4  -2   69.35    1.91
   1   4   2   60.93    2.74
  -1   4  -2   60.19    2.22
   1  -4  -2   56.69    2.71
   1   4  -2   67.89    3.41
  -1   4   2   55.66    2.24
  -1  -4  -2   70.66    3.25
   1  -4   2   60.99    2.64
  -1   4   2   64.91    2.00
   1   4  -2   59.63    2.39
  -1   4   2   59.20    2.49
   1  -4   2   57.30    2.36
   1   4   3  161.78    5.66
  -1   4  -3  152.49    5.28
  -1  -4   3  158.01    5.85
   1  -4  -3  151.19    4.65
   1  -4  -3  155.64    4.07
   1   4   3  160.82    5.27
  -1   4  -3  158.68    4.73
   1  -4  -3  155.44    5.45
  -1   4   3  157.55    4.85
   1   4  -3  164.74    6.18
  -1  -4  -3  161.37    5.80
   1  -4   3  157.09    5.34
  -1   4   3  155.75    4.06
   1   4  -3  157.46    4.86
  -1   4   3  156.95    5.31
   1  -4   3  147.12    5.70
  -1  -4  -3  193.55    5.71
   1   4   4  110.24    4.09
  -1   4  -4   98.09    3.86
  -1  -4   4  107.87    4.42
   1  -4  -4   98.91    3.09
   1  -4  -4  109.41    2.86
   1   4   4  108.04    3.91
  -1   4  -4  108.19    3.25
   1  -4  -4  102.95    4.05
  -1   4   4  105.98    3.24
   1   4  -4  114.25    4.73
  -1  -4  -4  108.22    4.10
   1  -4   4  103.94    3.89
  -1   4   4  102.63    2.57
   1   4  -4  107.82    3.41
  -1   4   4  104.39    3.88
   1  -4   4  103.24    3.29
   1   4   5   42.21    2.10
  -1   4  -5   38.73    2.13
  -1  -4   5   39.70    2.44
   1  -4  -5   39.81    1.42
   1  -4  -5   39.65    1.21
   1   4   5   41.41    2.06
  -1   4  -5   40.59    1.50
   1  -4  -5   38.56    2.16
   1   4   5   35.88    4.35
  -1   4   5   41.20    1.47
   1   4  -5   42.25    2.56
  -1  -4  -5   40.99    2.10
   1  -4   5   41.30    2.12
  -1   4   5   39.77    1.18
   1   4  -5   42.25    2.30
  -1   4   5   39.84    2.15
   1  -4   5   38.96    1.56
  -1  -4  -5   52.63    2.28
   1   4   6  118.67    4.21
  -1   4  -6  115.32    4.43
  -1  -4   6  117.86    4.73
   1  -4  -6  114.04    3.32
   1  -4  -6  114.49    3.08
   1   4   6  118.06    4.18
  -1   4  -6  114.91    3.38
   1  -4  -6  114.40    4.45
   1   4   6  139.42    4.96
   1  -4  -6  123.15    5.01
  -1  -4   6  123.73    4.83
  -1  -4   6  133.70    4.14
  -1  -4   6  129.75    3.77
  -1   4   6  118.00    3.40
   1   4  -6  121.82    4.90
  -1  -4  -6  120.17    4.30
   1  -4   6  114.66    4.25
  -1   4   6  115.08    3.03
   1   4  -6  126.66    3.74
  -1   4   6  115.24    4.38
   1  -4   6  116.87    3.51
  -1   4   6  128.82    4.80
   1   4  -6  129.18    5.23
  -1  -4  -6  127.44    4.61
   1  -4   6  135.87    4.79
  -1  -4  -6  119.79    4.11
  -1  -4  -6  124.12    3.88
   1   4   7   33.15    1.76
  -1   4  -7   32.21    2.02
  -1  -4   7   32.69    2.25
   1  -4  -7   31.30    1.16
   1   4   7   33.58    1.90
  -1   4  -7   32.70    1.22
   1  -4  -7   30.74    2.01
   1  -4  -7   41.11    2.60
  -1  -4   7   41.67    2.48
  -1   4   7   31.90    1.17
   1   4  -7   33.28    2.31
  -1  -4  -7   31.87    1.78
   1  -4   7   32.59    1.97
   1   4  -7   34.69    1.40
  -1   4   7   32.13    2.10
   1  -4   7   30.79    1.25
  -1   4   7   49.02    2.64
   1   4  -7   39.92    2.59
   1  -4   7   48.64    2.31
   1   4  -7   44.81    1.89
  -1  -4  -7   30.76    1.84
  -1  -4  -7   34.58    1.67
  -1   4  -8   95.46    4.07
  -1  -4   8   98.40    5.91
   1  -4  -8   95.14    2.69
   1   4   8   98.38    3.74
  -1   4  -8   95.81    2.72
   1  -4  -8   94.45    4.08
   1   4   8  111.15    4.10
  -1   4  -8  114.27    4.48
   1  -4  -8   96.90    4.36
  -1  -4   8  101.68    4.19
  -1  -4   8  101.14    3.41
  -1   4   8   93.84    2.64
   1   4  -8   99.97    4.40
  -1  -4  -8   97.97    4.63
   1  -4   8   95.23    3.87
  -1   4   8   97.04    2.70
  -1   4   8   89.65    2.52
   1   4  -8   99.45    2.91
  -1   4   8   96.59    4.07
   1  -4   8   91.77    2.70
  -1   4   8  108.40    4.47
   1   4  -8   97.03    4.39
  -1  -4  -8  105.91    4.09
   1  -4   8  106.14    4.16
   1   4  -8  104.27    3.60
  -1  -4  -8   96.63    3.49
  -1  -4  -8  104.40    3.27
  -1   4  -9  145.94    5.54
  -1  -4   9  140.91    5.46
   1  -4  -9  138.62    3.77
   1   4   9  145.84    5.14
   1   4   9  143.95    5.71
   1  -4  -9  142.92    5.44
   1   4   9  158.98    5.62
  -1   4  -9  154.22    5.82
   1  -4  -9  142.58    5.74
  -1  -4   9  143.01    5.55
  -1  -4   9  142.18    4.68
   1   4  -9  146.29    5.80
  -1  -4  -9  142.37    4.75
   1  -4   9  141.45    5.22
  -1  -4  -9  149.47    4.67
  -1   4   9  149.90    4.10
   1   4  -9  153.81    4.35
  -1   4   9  146.20    5.65
   1  -4   9  134.22    3.81
  -1   4   9  152.79    6.04
   1   4  -9  144.61    5.74
  -1  -4  -9  144.42    5.40
   1  -4   9  147.39    5.55
   1   4  -9  141.64    4.82
  -1  -4  -9  138.44    4.72
  -1  -4  -9  147.03    5.55
  -1   4 -10  184.64    6.88
  -1  -4  10  176.44    6.66
   1   4  10  182.77    6.23
   1   4  10  177.58    6.79
   1  -4 -10  175.89    6.53
   1   4  10  186.50    6.62
  -1   4 -10  181.34    6.73
   1  -4 -10  174.80    6.65
  -1  -4  10  174.45    6.50
  -1  -4  10  178.08    5.65
   1   4 -10  178.20    6.94
  -1  -4 -10  180.51    5.85
   1  -4  10  171.56    6.27
  -1  -4 -10  186.49    5.79
  -1   4  10  179.71    5.07
   1   4 -10  187.12    5.23
  -1   4  10  179.76    6.68
  -1   4  10  179.93    6.94
   1   4 -10  175.82    6.60
  -1  -4 -10  175.75    6.35
   1  -4  10  181.59    6.65
   1   4 -10  172.35    5.78
  -1  -4 -10  172.70    5.68
  -1  -4 -10  183.70    5.66
  -1   4 -11  118.75    4.85
  -1  -4  11  114.15    4.71
   1   4  11  117.08    4.34
   1   4  11  115.32    4.89
   1  -4 -11  115.15    4.61
   1   4  11  122.48    4.66
  -1   4 -11  123.19    4.87
   1  -4 -11  113.81    4.83
  -1  -4  11  117.23    4.68
  -1  -4  11  116.52    3.84
   1   4 -11  113.44    4.94
  -1  -4 -11  118.27    3.98
   1  -4  11  113.92    4.54
  -1  -4 -11  122.76    3.90
  -1   4  11  120.21    3.46
   1   4 -11  124.72    3.41
  -1   4  11  114.58    4.70
  -1   4  11  118.14    5.09
  -1  -4 -11  114.83    4.50
   1  -4  11  120.20    4.83
   1   4 -11  112.63    4.06
  -1  -4 -11  119.50    3.89
  -1   4 -12  124.05    5.22
  -1  -4  12  125.89    5.25
   1   4  12  130.67    4.80
   1   4  12  122.81    5.23
   1  -4 -12  126.53    5.22
   1   4  12  131.57    5.02
  -1   4 -12  131.35    5.19
   1  -4 -12  126.13    5.18
  -1  -4  12  135.46    5.14
  -1  -4  12  131.04    5.24
   1   4 -12  125.06    5.38
  -1  -4 -12  124.71    4.21
   1  -4  12  123.17    5.02
  -1  -4 -12  129.44    4.01
  -1   4  12  121.49    3.70
   1   4 -12  140.00    4.29
  -1   4  12  122.39    5.06
  -1   4  12  127.38    5.39
  -1  -4 -12  124.77    4.81
   1   4 -12  119.82    5.27
   1  -4  12  136.04    5.22
   1   4 -12  122.05    4.34
  -1  -4 -12  122.60    4.32
  -1  -4 -12  128.28    4.25
  -1   4 -13  292.88   10.86
  -1  -4  13  298.99   10.71
   1   4  13  301.55   10.22
   1   4  13  280.97   10.67
   1  -4 -13  296.59   10.94
   1   4  13  303.40   10.56
  -1   4 -13  294.40   10.58
  -1  -4  13  288.26   10.40
  -1  -4  13  300.11    9.62
   1   4 -13  280.98   10.56
  -1  -4 -13  288.02    9.36
   1  -4  13  296.59   10.55
  -1  -4 -13  299.61    9.30
  -1   4  13  295.05    8.99
  -1   4  13  280.63   10.40
  -1   4  13  289.29   10.72
   1   4 -13  270.23   10.34
  -1  -4 -13  291.71   10.22
   1  -4  13  303.30   10.76
  -1  -4 -13  282.99    9.49
   1   4 -13  284.71    9.63
  -1  -4 -13  307.57    9.80
  -1   4 -14  206.81    8.08
  -1  -4  14  225.25    8.23
   1   4  14  221.86    7.75
   1   4  14  204.00    8.08
   1  -4 -14  220.04    8.49
   1   4  14  224.01    7.82
  -1   4 -14  220.60    8.00
   1  -4 -14  220.75    8.03
  -1  -4  14  221.58    8.08
  -1  -4  14  225.24    7.24
   1   4 -14  195.01    7.84
  -1  -4 -14  216.12    6.92
   1  -4  14  218.06    8.10
  -1  -4 -14  220.80    6.70
  -1   4  14  217.48    6.62
  -1   4  14  197.67    7.77
  -1   4  14  214.76    8.00
  -1  -4 -14  223.65    7.84
   1   4 -14  199.55    7.88
   1  -4  14  228.07    8.06
  -1  -4 -14  212.44    7.18
   1   4 -14  213.52    7.17
  -1  -4 -14  229.17    7.34
  -1   4 -15  146.05    5.97
  -1  -4  15  157.78    6.13
   1   4  15  156.10    5.59
   1   4  15  136.35    5.81
   1  -4 -15  156.52    6.05
   1   4  15  158.29    6.93
   1  -4 -15  151.64    5.88
  -1  -4  15  156.27    6.03
  -1  -4  15  158.71    5.13
   1   4 -15  138.66    5.70
  -1  -4 -15  158.36    4.89
   1  -4  15  157.23    6.02
  -1  -4 -15  149.17    5.21
  -1   4  15  155.19    4.70
  -1   4  15  135.74    5.71
  -1   4  15  142.01    5.58
   1   4 -15  134.19    5.64
  -1  -4 -15  153.39    5.58
   1  -4  15  165.94    5.91
  -1  -4 -15  148.69    5.19
   1   4 -15  148.29    5.12
  -1  -4 -15  162.15    5.24
  -1   4 -16  145.89    6.10
  -1  -4  16  171.51    6.48
   1   4  16  171.83    6.11
   1   4  16  154.07    8.35
   1  -4 -16  166.27    6.67
   1   4  16  162.49    5.87
   1  -4 -16  167.20    6.45
  -1  -4  16  171.55    6.49
  -1  -4  16  172.51    5.57
   1   4 -16  151.75    6.17
  -1  -4 -16  165.71    5.29
   1  -4  16  175.17    6.70
  -1  -4 -16  174.70    5.30
  -1   4  16  167.14    5.15
  -1   4  16  142.36    6.01
  -1   4  16  157.54    6.17
  -1  -4 -16  169.36    6.05
   1   4 -16  143.37    6.08
   1  -4  16  175.39    6.36
   1   4 -16  161.82    5.53
  -1  -4 -16  164.50    5.73
  -1  -4 -16  170.80    5.61
  -1   4 -17  187.64    7.84
  -1  -4  17  226.83    8.26
   1   4  17  223.72    7.71
   1   4  17  196.04    8.00
   1  -4 -17  224.35    8.47
   1   4  17  210.34    7.44
   1  -4 -17  220.28    8.16
  -1  -4  17  225.37    8.26
  -1  -4  17  224.67    7.27
   1   4 -17  193.86    7.70
  -1  -4 -17  215.07    6.79
   1  -4  17  234.56    8.60
  -1  -4 -17  216.21    6.69
  -1   4  17  223.57    6.87
  -1   4  17  193.97    7.92
  -1   4  17  200.45    7.63
   1   4 -17  186.84    7.59
  -1  -4 -17  218.00    7.62
   1  -4  17  228.76    8.13
  -1  -4 -17  212.66    7.30
   1   4 -17  207.39    7.05
  -1  -4 -17  220.61    7.26
  -1  -4  18   15.28    1.85
   1   4  18   15.48    1.66
   1  -4 -18   17.00    1.95
   1   4  18   16.60    1.51
   1  -4 -18   19.84    1.99
  -1  -4  18   18.38    1.96
  -1  -4  18   16.78    1.32
  -1  -4 -18   17.59    1.07
   1  -4  18   14.79    2.90
  -1  -4 -18   15.45    0.98
  -1   4  18   14.80    1.15
  -1  -4 -18   17.05    2.44
   1  -4  18   18.37    1.78
  -1  -4 -18   15.94    1.49
   1   4 -18   16.19    2.01
  -1  -4 -18   14.84    2.06
  -1  -4  19  154.68    6.15
   1   4  19  127.27    4.95
   1  -4 -19  125.36    5.50
   1  -4 -19  122.40    5.35
  -1  -4  19  125.12    5.42
  -1  -4  19  120.99    4.31
  -1  -4 -19  101.22    3.33
  -1  -4 -19  101.25    3.25
  -1   4  19  117.67    4.62
   1  -4  19  124.26    4.82
  -1  -4 -19  111.47    4.24
   1   4 -19  110.42    4.01
  -1  -4 -19  110.20    3.99
  -1  -4  20   97.64    4.42
   1   4  20  100.16    4.17
   1  -4 -20   99.18    4.66
   1  -4 -20   96.81    4.47
  -1  -4  20   99.03    4.56
  -1  -4  20   95.72    4.65
   1  -4  20   95.62    4.44
  -1   4  20   91.46    3.24
  -1  -4 -20   95.43    5.41
   1  -4  20  100.81    4.31
  -1  -4 -20   94.22    3.92
   1   4 -20   89.83    3.56
  -1  -4  21   37.25    2.52
   1   4  21   37.97    2.33
   1  -4 -21   36.95    2.69
   1  -4 -21   36.69    2.58
  -1  -4  21   37.08    2.70
  -1  -4  21   34.27    1.82
   1  -4  21   35.63    2.66
  -1   4  21   33.73    1.68
  -1  -4 -21   33.58    2.24
   1  -4  21   37.32    2.50
  -1  -4 -21   32.84    2.18
  -1  -4  22  128.57    5.44
   1   4  22  132.40    5.14
   1  -4 -22  124.88    5.69
   1  -4 -22  126.73    5.63
  -1  -4  22  124.32    4.54
   1  -4  22  124.42    5.48
  -1   4  22  123.34    4.37
  -1  -4 -22  119.31    4.90
   1  -4  22  126.03    5.33
  -1  -4 -22  119.43    4.90
  -1  -4  23   12.27    1.60
   1   4  23   11.97    1.50
   1  -4 -23   12.37    1.78
   1  -4 -23   11.11    1.83
   1  -4 -23    9.20    0.85
  -1  -4  23   11.17    1.20
   1  -4  23   14.40    1.80
  -1   4  23   10.49    1.17
   1   4 -23   11.85    1.85
  -1  -4 -23   10.41    1.48
   1  -4  23   11.48    1.66
  -1  -4 -23   10.72    1.51
  -1  -4  24   30.86    2.28
   1   4  24   29.53    2.13
   1  -4 -24   30.45    3.90
  -1   4 -24   30.98    2.24
   1  -4 -24   28.43    2.57
  -1  -4  24   28.47    1.81
   1  -4  24   28.95    2.51
  -1   4  24   28.16    1.74
   1   4 -24   30.72    2.60
  -1  -4 -24   28.60    2.12
  -1  -4 -24   28.61    2.11
  -1  -4  25    1.09    1.00
   1   4  25    1.69    0.95
   1  -4 -25    1.01    1.20
  -1   4 -25    1.51    1.06
   1  -4 -25    1.74    1.24
  -1  -4  25    1.50    0.79
   1  -4  25    1.53    1.19
  -1   4  25    1.55    0.79
   1   4 -25    0.89    1.25
  -1  -4 -25    1.00    0.98
  -1  -4 -25    2.89    1.01
  -1  -4  26   49.23    2.90
   1   4  26   49.73    2.72
   1  -4 -26   50.31    3.35
  -1   4 -26   51.19    2.97
   1  -4 -26   48.84    3.38
  -1  -4  26   47.85    2.46
   1  -4  26   47.32    3.16
  -1   4  26   46.30    2.31
   1   4 -26   50.91    3.38
  -1  -4 -26   46.83    2.81
  -1  -4 -26   46.62    2.87
  -1  -4  27   13.66    1.69
   1   4  27   12.23    1.53
   1  -4 -27   11.95    1.96
  -1   4 -27   11.99    1.73
   1  -4 -27   12.50    1.98
  -1  -4  27   12.78    1.39
   1  -4  27   13.78    1.96
  -1   4  27   13.06    1.35
   1   4 -27   13.28    2.09
  -1  -4 -27   12.04    1.67
  -1  -4 -27   12.28    1.70
  -1  -4  28   26.47    2.25
   1   4  28   27.51    2.02
   1  -4 -28   27.87    2.54
  -1   4 -28   27.33    2.35
   1  -4 -28   25.46    2.72
  -1  -4  28   25.73    1.85
   1  -4  28   27.42    2.56
  -1   4  28   25.11    1.83
   1   4 -28   27.05    2.70
  -1  -4 -28   24.71    2.35
  -1  -4 -28   24.97    2.18
  -1  -4  29   14.12    1.75
   1   4  29   13.85    1.58
   1  -4 -29   13.76    1.95
  -1   4 -29   13.42    1.86
   1  -4 -29   14.11    2.22
  -1  -4  29   12.76    1.44
   1  -4  29   14.72    1.99
  -1   4  29   12.14    1.45
   1   4 -29   13.64    2.12
  -1  -4 -29   12.08    1.85
  -1  -4 -29   12.79    1.83
  -1   4  29   13.28    1.15
   1   4  30   86.34    3.82
   1  -4 -30   84.02    4.52
  -1   4 -30   89.41    4.38
   1  -4 -30   89.01    5.09
  -1  -4  30   78.57    4.83
   1  -4  30   90.27    4.71
  -1   4  30   81.92    3.77
   1   4 -30   93.55    4.98
  -1  -4 -30   83.07    4.36
  -1  -4 -30   81.33    4.26
  -1   4  30   85.29    3.36
  -1  -4  31   51.79    2.92
   1   4  31   54.83    2.81
   1  -4 -31   54.18    3.46
  -1   4 -31   54.30    3.26
   1  -4 -31   53.86    3.82
  -1  -4  31   51.86    2.68
   1  -4  31   57.64    3.61
  -1   4  31   52.51    2.84
   1   4 -31   58.80    3.93
  -1  -4 -31   53.61    3.23
  -1  -4 -31   51.52    3.32
  -1   4  31   55.23    2.48
  -1  -4  32   60.78    3.14
   1   4  32   62.69    2.75
   1   4  32   62.23    2.97
   1  -4 -32   62.71    3.71
  -1   4 -32   64.66    3.58
   1  -4 -32   62.69    4.16
  -1  -4  32   57.45    2.88
   1  -4  32   63.88    5.42
  -1   4  32   61.35    3.11
   1   4 -32   66.02    5.88
  -1  -4 -32   59.55    3.47
  -1  -4 -32   58.80    3.56
  -1   4  32   62.58    2.68
  -1  -4  33    5.41    1.28
   1   4  33    5.61    0.99
   1   4  33    6.23    1.13
   1  -4 -33    6.15    1.50
  -1   4 -33    6.07    1.41
   1  -4 -33    4.44    1.64
  -1  -4  33    5.44    1.11
   1  -4  33    4.67    1.50
  -1   4  33    5.80    1.77
   1   4 -33    4.73    1.61
  -1  -4 -33    5.40    1.37
  -1  -4 -33    4.66    1.46
  -1   4  33    4.81    0.95
  -1  -4  34    3.27    1.08
   1   4  34    3.58    0.88
   1   4  34    3.67    1.02
   1  -4 -34    3.25    1.32
  -1   4 -34    3.04    1.29
   1  -4 -34    3.32    1.54
  -1  -4  34    3.68    1.02
   1  -4  34    3.74    1.33
  -1   4  34    3.40    1.09
   1   4 -34    3.79    1.53
  -1  -4 -34    4.81    1.32
  -1  -4 -34    3.36    1.37
  -1   4  34    3.32    0.86
  -1  -4  35   29.63    2.09
   1   4  35   28.91    1.81
   1   4  35   30.06    1.93
   1  -4 -35   29.03    2.44
  -1   4 -35   32.41    2.45
   1  -4 -35   31.55    2.91
  -1  -4  35   28.21    2.03
   1  -4  35   30.75    2.43
  -1   4  35   29.42    2.13
   1   4 -35   32.34    2.82
  -1  -4 -35   28.74    2.50
  -1  -4 -35   27.99    2.53
  -1   4  35   28.73    1.75
  -1  -4  36   10.74    1.39
   1   4  36   10.50    1.22
   1   4  36   11.45    1.24
   1  -4 -36   11.45    1.64
  -1   4 -36   12.24    1.72
   1  -4 -36   10.73    2.14
  -1  -4  36   12.08    1.38
   1  -4  36   10.98    1.74
  -1   4  36   12.47    1.53
   1   4 -36   11.86    2.05
  -1  -4 -36   11.97    1.74
  -1  -4 -36   12.57    1.84
  -1   4  36   11.11    1.19
  -1  -4  37   54.04    2.80
   1   4  37   55.19    2.64
   1  -4 -37   56.79    3.27
  -1   4 -37   62.32    3.40
   1  -4 -37   58.67    3.87
  -1  -4  37   57.20    2.86
   1  -4  37   63.63    3.60
  -1   4  37   60.48    3.11
   1   4 -37   61.79    3.89
  -1  -4 -37   58.02    3.43
  -1  -4 -37   58.44    3.56
  -1   4  37   56.82    2.58
   1   4  38   19.31    1.51
  -1   4 -38   21.20    2.08
   1  -4 -38   18.89    2.60
  -1  -4  38   17.38    1.69
   1  -4  38   22.28    2.01
  -1   4  38   20.98    1.82
   1   4 -38   20.34    2.40
  -1  -4 -38   18.12    3.19
  -1  -4 -38   19.79    2.21
   1   4  39   22.01    1.65
  -1   4 -39   25.05    2.16
   1  -4 -39   29.44    2.78
   1  -4 -39   18.96    1.76
  -1  -4  39   22.57    1.82
   1  -4  39   24.83    2.07
  -1   4  39   24.17    1.92
  -1   4  39   23.62    1.65
   1   4 -39   24.94    2.51
  -1  -4 -39   23.40    2.28
   1   4  40   17.81    1.50
  -1   4 -40   20.25    1.91
   1  -4 -40   25.39    2.46
   1  -4 -40   15.61    1.59
  -1  -4  40   17.25    2.27
   1  -4  40   20.59    1.78
  -1   4  40   18.68    1.69
  -1   4  40   16.85    1.38
   1   4 -40   20.76    2.23
  -1  -4 -40   18.30    2.06
   1   4  41   -0.01    0.64
  -1   4 -41    0.69    0.85
   1  -4 -41    1.18    1.08
   1  -4 -41    0.61    0.69
  -1  -4  41    0.13    0.67
   1  -4  41    1.51    0.84
  -1   4  41    0.79    0.87
   1   4 -41    2.03    1.18
  -1  -4 -41    1.37    0.99
  -1  -4 -41    0.68    1.07
   1   4  42   23.78    1.61
  -1   4 -42   27.29    3.13
   1  -4 -42   40.03    2.89
   1  -4 -42   18.90    1.76
  -1  -4  42   24.71    1.68
   1  -4  42   26.92    2.78
  -1   4  42   26.55    1.93
   1   4 -42   27.90    2.54
  -1  -4 -42   25.75    2.10
  -1  -4 -42   26.55    2.32
   1   4  43    1.67    0.76
  -1   4 -43    2.60    1.06
   1  -4 -43    2.47    1.42
   1  -4 -43    2.73    0.84
  -1  -4  43    3.15    0.82
   1  -4  43    2.51    0.89
  -1   4  43    2.34    0.94
   1   4 -43    3.12    2.13
  -1  -4 -43    2.54    1.04
  -1  -4 -43    3.94    1.16
   1   4  44   21.37    1.42
  -1   4 -44   24.02    1.87
   1  -4 -44   22.49    2.18
   1  -4 -44   16.13    1.53
  -1  -4  44   21.80    1.48
   1  -4  44   22.42    1.57
  -1   4  44   23.54    1.71
   1   4 -44   25.45    2.21
  -1  -4 -44   23.05    1.82
  -1  -4 -44   22.98    2.07
   1   4  45   11.19    1.53
  -1   4 -45   12.55    1.35
   1  -4 -45    7.75    1.05
  -1  -4  45   10.09    1.03
   1  -4  45   11.11    1.05
  -1   4  45    6.53    1.15
   1   4 -45   13.64    1.64
  -1  -4 -45   11.67    1.31
  -1  -4 -45   11.71    1.51
   1   4  46    1.59    0.54
  -1   4 -46    1.62    0.82
   1  -4 -46    1.91    1.73
   1  -4 -46    1.06    0.56
  -1  -4  46    1.34    0.54
   1  -4  46    1.09    0.47
  -1   4  46    1.26    0.71
   1   4 -46    1.99    1.03
  -1  -4 -46    2.14    0.80
  -1  -4 -46    1.68    0.90
   1   4  47    3.97    0.59
  -1   4 -47    6.16    0.98
   1  -4 -47    7.37    1.28
  -1  -4  47    3.60    0.57
  -1   4  47    6.85    0.95
   1   4 -47    8.00    1.32
  -1  -4 -47    5.80    0.95
  -1  -4 -47    5.32    1.24
  -1   4 -48    1.74    0.67
   1  -4 -48    2.18    1.07
  -1   4  48    1.29    0.60
   1   4 -48    2.29    0.99
  -1  -4 -48    0.74    1.37
   1   5   0  225.01    8.68
  -1   5   0  222.20    7.83
  -1  -5   0  233.10    8.78
   1  -5   0  219.92    7.61
   1   5   0  238.93    7.95
   1  -5   0  221.21    7.95
   1   5   1  259.05    9.79
  -1   5  -1  248.67    8.93
  -1  -5   1  260.82    9.79
   1  -5  -1  246.99    8.42
   1   5   1  254.23    8.58
   1  -5  -1  257.59    9.21
   1   5  -1  240.74    9.36
  -1   5   1  245.00    8.61
  -1  -5  -1  276.63   10.21
   1  -5   1  249.32    8.71
   1   5  -1  268.82    8.88
   1  -5   1  246.66    8.71
   1   5   2  120.34    4.98
  -1   5  -2  119.63    4.65
   1  -5  -2  120.28    4.11
   1   5   2  124.18    4.47
   1  -5  -2  125.00    4.88
  -1   5   2  117.30    4.20
  -1  -5  -2  125.90    5.10
   1  -5   2  125.76    4.59
   1   5  -2  126.82    4.30
   1  -5   2  120.54    4.32
   1   5   3   63.19    3.11
  -1   5  -3   63.47    2.96
   1  -5  -3   63.42    2.43
   1   5   3   64.48    2.83
   1  -5  -3   61.41    2.96
  -1   5   3   60.74    2.38
  -1  -5  -3   64.76    3.11
   1  -5   3   63.22    2.90
   1   5  -3   64.21    2.50
   1  -5   3   63.56    2.56
   1   5   4  124.09    4.87
  -1   5  -4  123.95    4.88
  -1  -5   4  136.61    5.95
   1  -5  -4  123.92    4.06
   1   5   4  128.74    4.67
   1  -5  -4  122.79    4.94
  -1  -5   4  126.86    5.33
  -1   5   4  121.35    4.03
  -1  -5  -4  125.85    4.95
   1  -5   4  119.14    4.58
   1   5  -4  130.23    4.22
   1  -5   4  124.68    4.29
   1   5   5   71.70    3.28
  -1   5  -5   68.24    3.22
  -1  -5   5   61.71    3.95
   1  -5  -5   67.86    2.41
   1   5   5   72.67    3.13
   1  -5  -5   70.51    3.39
   1  -5  -5   47.40    7.16
  -1  -5   5   61.21    6.15
  -1  -5   5   81.74    5.71
  -1   5   5   65.89    3.13
  -1  -5  -5   69.26    3.23
   1  -5   5   66.55    3.12
   1   5  -5   75.63    2.67
   1  -5   5   67.39    2.58
  -1  -5  -5   76.08    3.24
  -1  -5  -5   82.81    3.01
   1   5   6  165.94    6.00
  -1   5  -6  143.57    7.25
  -1  -5   6  164.99    6.78
   1   5   6  175.15    6.23
   1  -5  -6  161.14    6.34
   1  -5  -6  208.69    9.72
  -1  -5   6  129.94    7.17
  -1  -5   6  141.20    6.81
  -1  -5  -6  163.57    6.16
   1  -5   6  157.51    5.97
   1   5  -6  169.13    5.36
  -1  -5  -6  153.55    5.58
  -1  -5  -6  174.57    6.47
  -1  -5   7   81.27    4.33
   1   5   7   86.89    3.86
   1  -5  -7   80.63    4.12
   1  -5  -7   98.47    4.71
  -1  -5   7  123.06    5.57
  -1  -5  -7   81.12    3.52
   1  -5   7   79.79    3.64
   1   5  -7   85.73    2.89
  -1  -5  -7   78.38    4.07
  -1  -5  -7   86.94    3.12
  -1  -5   8   69.98    3.94
   1   5   8   72.33    3.45
   1  -5  -8   69.16    3.80
   1  -5  -8   88.29    4.72
  -1  -5   8   92.17    4.64
  -1  -5   8   82.47    3.09
  -1  -5   8   82.81    2.83
  -1  -5  -8   69.35    3.03
   1  -5   8   68.29    3.39
  -1  -5  -8   66.29    2.67
   1   5  -8   72.42    2.43
  -1  -5  -8   65.06    2.72
  -1  -5  -8   69.62    2.67
  -1  -5   9  129.68    5.78
   1   5   9  135.78    5.28
   1  -5  -9  137.57    5.82
   1  -5  -9  137.51    6.24
  -1  -5   9  132.81    5.95
  -1  -5   9  123.85    4.17
  -1  -5   9  126.63    4.08
  -1  -5  -9  126.02    4.70
   1  -5   9  129.88    5.39
  -1  -5  -9  126.14    4.34
  -1  -5  -9  135.30    5.71
   1  -5   9  142.34    6.04
  -1  -5  -9  124.77    4.39
  -1  -5  -9  132.22    4.37
  -1  -5  10   36.16    2.73
   1   5  10   36.89    2.41
   1  -5 -10   34.35    2.62
   1  -5 -10   37.86    3.10
  -1  -5  10   38.61    2.93
  -1  -5  10   33.75    1.60
  -1  -5  10   33.68    1.51
  -1  -5 -10   34.26    1.94
   1  -5  10   36.36    2.51
  -1  -5 -10   34.05    1.73
  -1  -5 -10   45.78    3.93
   1  -5  10   45.85    2.97
  -1  -5 -10   33.73    1.82
  -1  -5 -10   36.58    1.73
  -1  -5  11   62.92    3.62
   1   5  11   62.99    3.17
   1  -5 -11   61.83    3.53
   1  -5 -11   60.19    3.71
  -1  -5  11   63.41    3.62
  -1  -5  11   58.29    2.25
  -1  -5  11   57.38    2.10
  -1  -5 -11   57.72    2.55
   1  -5  11   63.92    3.42
  -1  -5 -11   59.53    2.31
  -1  -5 -11   65.87    3.34
   1  -5  11   64.54    3.60
  -1  -5 -11   58.45    2.53
  -1  -5 -11   62.96    2.44
  -1  -5  12   35.59    2.73
   1   5  12   35.42    2.35
   1  -5 -12   33.79    2.72
   1  -5 -12   31.52    2.75
  -1  -5  12   26.71    2.48
  -1  -5  12   32.61    1.59
  -1  -5  12   32.15    1.40
  -1  -5 -12   31.76    1.82
   1  -5  12   34.41    2.53
  -1  -5 -12   33.74    1.68
  -1  -5 -12   35.19    2.49
   1  -5  12   35.97    2.73
  -1  -5 -12   33.57    1.77
  -1  -5  13   12.71    1.99
   1   5  13   12.71    1.65
   1  -5 -13   14.28    1.99
   1  -5 -13   13.60    1.97
  -1  -5  13   14.10    1.82
  -1  -5  13   12.58    1.04
  -1  -5  13   11.64    0.91
  -1  -5 -13   12.73    1.19
   1  -5  13   21.78    1.93
  -1  -5 -13   13.19    1.74
   1  -5  13   14.26    1.90
  -1  -5 -13   11.64    1.25
  -1  -5  14   34.73    2.83
   1   5  14   37.77    2.53
   1  -5 -14   38.41    2.91
   1  -5 -14   35.80    2.76
  -1  -5  14   35.15    2.71
  -1  -5  14   33.19    1.66
  -1  -5 -14   34.04    1.77
   1  -5  14   37.51    2.72
  -1  -5 -14   35.71    2.51
   1  -5  14   37.67    4.04
  -1  -5 -14   35.02    1.91
  -1  -5  15   27.71    2.76
   1   5  15   27.87    2.22
   1  -5 -15   26.72    2.77
   1  -5 -15   27.40    2.51
  -1  -5  15   28.10    2.43
  -1  -5  15   26.67    1.51
  -1  -5 -15   25.24    1.53
   1  -5  15   26.46    2.47
  -1  -5 -15   25.72    2.17
   1  -5  15   27.19    2.37
  -1  -5 -15   25.42    1.67
  -1  -5  16   34.96    3.78
   1   5  16   51.24    2.96
   1  -5 -16   48.86    3.52
   1  -5 -16   51.22    3.26
  -1  -5  16   47.70    3.16
  -1  -5  16   45.79    2.05
   1  -5  16   51.23    3.24
  -1  -5 -16   47.71    2.93
   1  -5  16   51.29    3.22
  -1  -5 -16   46.80    2.39
  -1  -5  17   25.34    3.74
   1   5  17   22.64    2.09
   1  -5 -17   21.38    2.53
   1  -5 -17   21.38    2.42
  -1  -5  17   20.87    2.31
  -1  -5  17   19.02    1.34
   1  -5  17   20.50    3.54
  -1  -5 -17   20.04    2.03
   1  -5  17   21.42    2.27
  -1  -5 -17   19.04    1.57
  -1  -5  18  122.57    5.72
   1   5  18  129.76    5.57
   1  -5 -18  128.17    6.26
   1  -5 -18  123.43    5.86
  -1  -5  18  122.90    5.66
  -1  -5  18  110.55    4.99
   1  -5  18  110.65    5.39
  -1  -5 -18  118.85    5.18
   1  -5  18  126.59    5.59
  -1  -5 -18  114.98    4.52
  -1  -5  19   36.85    2.93
   1   5  19   38.95    2.80
   1  -5 -19   37.64    3.17
   1  -5 -19   40.57    3.11
  -1  -5  19   37.92    2.98
  -1  -5  19   33.79    1.77
   1  -5  19   36.91    3.00
  -1  -5 -19   36.79    2.66
   1  -5  19   37.45    2.92
  -1  -5 -19   34.37    2.13
  -1  -5  20    9.93    1.81
   1   5  20    9.60    1.71
   1  -5 -20    9.85    2.03
   1  -5 -20    9.39    1.88
  -1  -5  20    9.22    1.92
  -1  -5  20    7.58    0.98
   1  -5  20    9.36    1.87
  -1  -5 -20   10.20    1.61
   1  -5  20   10.17    1.79
  -1  -5 -20    8.37    1.29
  -1  -5  21  117.97    5.51
   1   5  21  114.80    5.17
   1  -5 -21  113.94    5.84
   1  -5 -21  111.13    5.53
  -1  -5  21  113.87    5.62
  -1  -5  21   91.55    3.58
   1  -5  21  111.05    5.58
  -1  -5 -21  110.19    5.00
   1  -5  21  113.31    5.34
  -1  -5 -21  103.44    5.66
  -1  -5  22   23.05    2.48
   1   5  22   23.17    2.26
   1  -5 -22   23.82    2.80
   1  -5 -22   22.89    2.69
  -1  -5  22   22.11    2.56
   1  -5  22   22.75    2.60
  -1  -5 -22   21.98    2.17
   1  -5  22   23.38    2.38
  -1  -5 -22   20.17    2.66
  -1  -5  23   20.21    2.39
   1   5  23   20.96    2.19
   1  -5 -23   20.70    2.72
   1  -5 -23   19.92    2.53
   1  -5  23   19.68    2.48
   1   5 -23   20.42    2.44
  -1  -5 -23   19.18    2.06
   1  -5  23   20.47    2.24
  -1  -5 -23   17.04    1.70
  -1  -5  24   66.46    3.99
   1   5  24   66.18    3.72
   1  -5 -24   67.30    4.31
  -1   5 -24   65.46    3.76
   1  -5 -24   65.10    4.17
   1  -5  24   65.88    4.08
   1   5 -24   66.09    4.09
  -1  -5 -24   62.05    3.49
  -1  -5 -24   57.80    3.05
  -1  -5  25    1.89    1.34
   1   5  25    1.38    1.24
   1  -5 -25    1.49    1.46
  -1   5 -25    3.45    1.25
   1  -5 -25    1.30    1.42
   1  -5  25    0.98    1.46
   1   5 -25    3.37    1.46
  -1  -5 -25    2.23    1.23
  -1  -5 -25    2.93    1.02
  -1  -5  26   14.85    2.14
   1   5  26   15.67    1.95
   1  -5 -26   13.99    2.35
  -1   5 -26   15.44    2.03
   1  -5 -26   14.27    2.41
   1  -5  26   14.88    2.21
   1   5 -26   15.14    2.24
  -1  -5 -26   13.23    1.88
  -1  -5 -26   12.54    1.60
  -1  -5  27   94.07    4.89
   1   5  27   99.07    4.64
   1  -5 -27   96.77    5.50
  -1   5 -27   97.66    4.87
   1  -5 -27   94.93    5.44
   1  -5  27   97.70    5.24
   1   5 -27   97.76    5.22
  -1  -5 -27   93.99    4.83
  -1  -5 -27   83.68    4.10
  -1  -5  28   62.71    3.77
   1   5  28   62.61    3.58
   1  -5 -28   63.10    4.31
  -1   5 -28   62.49    3.70
   1  -5 -28   61.55    4.30
   1  -5  28   65.22    4.09
   1   5 -28   66.61    4.22
  -1  -5 -28   61.11    3.70
  -1  -5 -28   54.45    3.20
   1   5  29   69.15    3.70
   1  -5 -29   69.25    4.59
  -1   5 -29   74.29    3.99
   1  -5 -29   69.78    4.43
   1  -5  29   69.58    4.23
   1   5 -29   71.16    4.30
  -1  -5 -29   68.86    3.88
  -1  -5 -29   62.31    3.44
  -1  -5  30    6.87    1.55
   1   5  30    6.73    1.46
   1  -5 -30    6.58    1.85
  -1   5 -30    7.47    1.63
   1  -5 -30    7.07    1.91
   1  -5  30    6.76    1.75
   1   5 -30    7.80    1.82
  -1  -5 -30    7.37    1.58
  -1  -5 -30    5.52    1.36
  -1  -5  31   81.76    4.27
   1   5  31   83.38    3.94
   1  -5 -31   83.30    4.77
  -1   5 -31   83.37    4.37
   1  -5 -31   80.87    4.91
   1  -5  31   82.96    4.54
   1   5 -31   82.66    4.67
  -1  -5 -31   80.79    4.26
  -1  -5 -31   74.16    3.84
  -1  -5  32   13.93    1.76
   1   5  32   14.49    1.71
   1  -5 -32   13.35    2.07
  -1   5 -32   12.95    1.96
   1  -5 -32   11.38    2.23
   1  -5  32   14.34    3.22
   1   5 -32   13.45    2.15
  -1  -5 -32   12.51    1.87
  -1  -5 -32   12.57    1.67
  -1  -5  33   23.24    2.15
   1   5  33   24.51    2.01
   1  -5 -33   24.68    2.43
  -1   5 -33   23.44    3.46
   1  -5 -33   22.70    2.68
   1  -5  33   25.10    2.42
   1   5 -33   26.77    3.96
  -1  -5 -33   22.41    2.26
  -1  -5 -33   20.25    2.03
  -1  -5  34   29.15    2.24
   1   5  34   27.55    2.08
   1  -5 -34   30.20    2.59
  -1   5 -34   28.71    2.38
   1  -5 -34   30.69    2.92
   1  -5  34   29.79    2.57
   1   5 -34   30.41    2.71
  -1  -5 -34   29.81    2.46
  -1  -5 -34   25.72    2.25
  -1  -5  35   38.32    2.40
   1   5  35   30.89    3.47
  -1   5 -35   40.11    2.61
   1  -5 -35   37.59    3.24
   1  -5  35   38.35    2.80
   1   5 -35   38.77    2.91
  -1  -5 -35   38.16    2.67
  -1  -5 -35   35.29    2.54
  -1  -5  36   10.86    1.32
   1   5  36    6.28    1.46
  -1   5 -36   11.23    1.58
   1  -5 -36   11.03    1.96
   1  -5  36   10.18    1.69
  -1   5  36   10.78    1.51
   1   5 -36   10.89    1.83
  -1  -5 -36   10.01    1.56
  -1  -5 -36    8.62    1.52
  -1  -5  37   17.58    1.65
   1   5  37   17.06    1.56
  -1   5 -37   17.95    1.84
   1  -5 -37   18.47    2.31
   1  -5  37   17.98    1.93
  -1   5  37   19.08    1.72
   1   5 -37   18.30    2.15
  -1  -5 -37   18.22    1.87
  -1  -5 -37   16.46    2.73
  -1  -5  38    0.14    0.71
   1   5  38    0.74    0.71
  -1   5 -38    0.83    0.89
   1  -5 -38    1.83    1.14
   1  -5  38    0.78    1.03
  -1   5  38    1.77    0.85
   1   5 -38    1.18    1.14
  -1  -5 -38    1.64    0.96
  -1  -5 -38    1.14    1.46
  -1  -5  39   10.52    1.20
   1   5  39    9.13    1.17
  -1   5 -39   12.25    1.52
   1  -5 -39   13.55    1.90
   1  -5  39   13.87    1.58
  -1   5  39   12.60    1.29
   1   5 -39   13.96    1.79
  -1  -5 -39   11.21    1.52
  -1  -5 -39   10.36    1.47
  -1  -5  40    1.79    0.69
   1   5  40    2.14    0.64
  -1   5 -40    3.39    1.01
   1  -5 -40    3.47    1.32
   1  -5  40    2.78    1.05
  -1   5  40    2.21    0.76
   1   5 -40    3.24    1.20
  -1  -5 -40    3.03    1.02
  -1  -5 -40    2.37    0.95
  -1   5 -41    4.50    1.09
   1  -5 -41    3.57    1.39
   1  -5  41    4.04    1.02
  -1   5  41    3.29    0.76
   1   5 -41    2.31    1.23
  -1  -5 -41    2.29    0.98
  -1  -5 -41    3.73    0.96
  -1   5 -42   20.98    2.62
   1  -5 -42   21.13    2.12
   1  -5  42   20.99    2.31
  -1   5  42   15.51    1.11
   1   5 -42   21.07    1.90
  -1  -5 -42   19.27    1.52
  -1  -5 -42   16.44    1.49
  -1   5 -43   20.78    1.67
   1  -5 -43   20.96    2.01
   1  -5  43   21.29    1.49
   1   5 -43   20.75    1.88
  -1  -5 -43   19.19    1.53
  -1  -5 -43   15.89    1.47
  -1   5 -44    0.31    0.67
   1  -5 -44    0.78    0.85
   1  -5  44    0.37    0.49
   1   5 -44    0.05    0.79
  -1  -5 -44    0.24    0.53
  -1  -5 -44    0.28    0.54
  -1   5 -45    4.13    0.79
   1  -5 -45    5.30    1.20
   1   5 -45    4.67    1.20
  -1  -6   0   26.86    2.31
   1  -6   0   24.30    1.76
   1   6   0   29.49    1.91
   1  -6   0   26.07    1.92
  -1  -6   1   35.25    2.67
   1  -6  -1   33.23    1.97
   1   6   1   36.94    3.13
   1  -6  -1   34.70    2.24
  -1  -6  -1   33.84    2.55
   1  -6   1   35.00    2.17
   1   6  -1   37.90    2.12
  -1  -6   2   37.33    2.81
   1  -6  -2   35.13    1.94
   1   6   2   37.77    2.34
   1  -6  -2   36.24    2.32
  -1  -6  -2   37.36    2.61
   1  -6   2   36.60    2.24
   1   6  -2   42.42    2.21
  -1  -6   3    8.68    1.68
   1   6   3    9.18    1.45
   1  -6  -3    8.05    1.42
  -1  -6  -3    9.51    1.53
   1  -6   3    9.25    1.35
   1   6  -3    9.62    1.18
  -1  -6   4   24.33    2.48
   1   6   4   23.68    2.03
   1  -6  -4   24.96    2.13
  -1  -6  -4   24.61    2.10
   1  -6   4   24.07    2.00
   1   6  -4   26.86    1.68
  -1  -6   5   96.60    4.93
   1   6   5   97.97    4.34
   1  -6  -5   93.41    4.57
  -1  -6   5   93.12    6.72
  -1  -6  -5   92.11    4.26
   1  -6   5   89.65    4.26
   1   6  -5  100.11    3.71
  -1  -6   6   87.75    4.95
   1   6   6   96.22    4.52
   1  -6  -6   87.49    4.62
   1  -6  -6  123.17    5.95
  -1  -6   6  120.20    6.01
  -1  -6  -6   81.45    4.07
   1  -6   6   86.56    4.28
  -1  -6  -6  133.90    5.72
  -1  -6   7   10.21    2.12
   1   6   7   13.15    1.86
   1  -6  -7   13.10    1.84
  -1  -6   7   27.60    2.64
  -1  -6  -7   11.90    1.43
   1  -6   7   11.48    1.66
  -1  -6   8    9.95    1.92
   1   6   8   11.20    1.69
   1  -6  -8   11.46    1.78
  -1  -6  -8   -1.47    1.25
   1  -6   8    2.88    1.34
  -1  -6   9   15.77    2.10
   1  -6  -9   13.72    1.95
   1  -6  -9   13.06    2.37
  -1  -6   9   14.94    2.31
  -1  -6  -9   12.64    1.49
   1  -6   9   15.36    1.84
  -1  -6  -9   15.07    2.12
   1  -6   9   16.78    2.32
  -1  -6  10    4.53    1.67
   1  -6 -10    3.54    1.55
   1  -6 -10    7.40    1.79
  -1  -6  10    4.13    1.70
  -1  -6 -10    2.41    1.00
   1  -6  10    4.41    1.40
  -1  -6 -10    6.97    1.58
   1  -6  10    8.93    1.77
  -1  -6  11   19.29    2.46
   1  -6 -11   20.62    2.33
   1  -6 -11   16.50    2.51
  -1  -6  11   20.87    2.56
  -1  -6 -11   16.13    1.49
   1  -6  11   18.02    2.09
  -1  -6 -11   17.42    2.24
   1  -6  11   20.04    2.35
  -1  -6  12    8.70    2.12
   1  -6 -12   10.32    2.01
   1  -6 -12   10.80    2.26
  -1  -6  12   14.57    2.17
  -1  -6 -12    8.17    1.14
   1  -6  12    9.15    2.82
  -1  -6 -12   13.87    1.96
   1  -6  12   10.06    1.96
  -1  -6  13  132.43    8.71
   1  -6 -13  121.27    6.18
   1  -6 -13  116.96    5.93
  -1  -6  13  119.14    6.01
   1  -6  13  117.85    7.41
  -1  -6 -13  112.31    5.31
   1  -6  13  121.94    5.89
  -1  -6  14    0.11    1.15
   1  -6 -14   -0.92    1.15
   1  -6 -14   -0.58    1.84
  -1  -6  14   -0.06    1.20
   1  -6  14    0.03    1.05
  -1  -6 -14    0.67    1.08
   1  -6  14    0.58    1.19
  -1  -6  15   28.79    2.93
   1   6  15   35.29    2.86
   1  -6 -15   29.01    2.97
   1  -6 -15   28.28    3.04
  -1  -6  15   28.49    3.17
   1  -6  15   28.67    2.70
  -1  -6 -15   27.49    2.64
   1  -6  15   30.46    2.97
  -1  -6  16  169.59    7.97
   1   6  16  173.45    7.58
   1  -6 -16  171.60    8.22
   1  -6 -16  169.62    8.11
  -1  -6  16  169.92    8.07
   1  -6  16  163.48    7.39
  -1  -6 -16  157.27    7.06
   1  -6  16  172.38    7.80
  -1  -6  17   85.39    4.99
   1   6  17   87.34    4.87
   1  -6 -17   81.97    5.15
   1  -6 -17   83.12    5.18
  -1  -6  17   87.07    5.20
   1  -6  17   82.62    4.74
  -1  -6 -17   80.70    4.42
   1  -6  17   85.88    4.88
  -1  -6  18   55.37    4.04
   1   6  18   60.23    3.78
   1  -6 -18   55.71    4.20
   1  -6 -18   57.21    4.12
  -1  -6  18   54.29    4.08
   1  -6  18   54.08    3.76
  -1  -6 -18   50.61    3.44
   1  -6  18   55.73    3.80
  -1  -6  19    3.97    1.68
   1   6  19    4.33    1.51
   1  -6 -19    3.79    1.80
   1  -6 -19    4.17    1.71
  -1  -6  19    2.74    1.66
   1  -6  19    4.77    1.57
  -1  -6 -19    2.95    1.41
   1  -6  19    4.73    1.59
  -1  -6  20   13.90    2.24
   1   6  20   12.82    2.07
   1  -6 -20   11.48    2.41
   1  -6 -20   13.40    2.25
  -1  -6  20   11.23    2.22
   1  -6  20   12.90    2.16
  -1  -6 -20   11.92    1.91
   1  -6  20   14.63    2.11
  -1  -6  21   56.78    3.93
   1   6  21   56.91    3.62
   1  -6 -21   57.16    4.07
   1  -6 -21   55.15    4.00
  -1  -6  21   56.37    3.92
   1  -6  21   55.22    3.69
  -1  -6 -21   50.82    4.87
   1  -6  21   55.73    3.65
  -1  -6  22   29.98    2.94
   1   6  22   30.38    2.58
   1  -6 -22   30.11    3.22
   1  -6 -22   28.96    3.02
   1  -6  22   28.44    2.89
   1   6 -22   30.22    2.83
  -1  -6 -22   27.68    3.81
   1  -6  22   28.73    2.80
  -1  -6  23    6.59    1.81
   1   6  23    5.96    1.58
   1  -6 -23    6.66    1.96
  -1   6 -23    6.75    1.63
   1  -6 -23    7.04    1.85
   1  -6  23    8.06    1.84
   1   6 -23    8.35    1.82
  -1  -6 -23    6.80    2.62
  -1  -6  24    3.89    1.58
   1   6  24    3.38    1.40
   1  -6 -24    3.85    1.68
  -1   6 -24    3.24    1.46
   1  -6 -24    3.68    1.61
   1  -6  24    2.60    1.43
   1   6 -24    3.37    1.48
  -1  -6 -24    2.80    2.07
  -1  -6  25    5.07    1.70
   1   6  25    5.34    1.52
   1  -6 -25    6.22    1.83
  -1   6 -25    6.15    1.56
   1  -6 -25    5.59    1.78
   1  -6  25    5.08    1.69
   1   6 -25    5.38    1.63
  -1  -6 -25    4.57    1.46
  -1  -6  26   21.67    2.54
   1   6  26   21.71    2.19
   1  -6 -26   21.86    2.74
  -1   6 -26   21.17    2.33
   1  -6 -26   19.84    2.58
   1  -6  26   21.83    2.50
   1   6 -26   23.07    2.53
  -1  -6 -26   22.02    2.32
   1   6  27   48.21    3.13
   1  -6 -27   50.55    3.80
  -1   6 -27   51.27    3.31
   1  -6 -27   48.05    3.67
   1  -6  27   52.50    3.68
   1   6 -27   51.48    3.51
  -1  -6 -27   50.07    3.37
  -1  -6  28   18.73    2.24
   1   6  28   18.24    2.09
   1  -6 -28   18.74    2.53
  -1   6 -28   16.20    2.14
   1  -6 -28   17.90    2.47
   1  -6  28   17.70    2.38
   1   6 -28   18.43    2.31
  -1  -6 -28   18.01    2.03
  -1  -6  29   46.33    3.27
   1   6  29   48.69    3.03
  -1   6 -29   48.56    3.17
   1  -6 -29   46.42    3.56
   1  -6  29   47.70    3.25
  -1   6  29   28.97    2.65
   1   6 -29   46.24    3.17
  -1  -6 -29   43.58    2.86
  -1  -6  30    9.26    1.66
   1   6  30    7.44    2.45
  -1   6 -30    7.55    1.61
   1  -6 -30    8.86    1.92
   1  -6  30    9.24    2.90
  -1   6  30    9.66    1.55
   1   6 -30    8.61    1.79
  -1  -6 -30    8.05    1.54
  -1  -6  31    0.27    0.83
   1   6  31   -0.85    1.32
  -1   6 -31    0.12    0.82
   1  -6 -31    0.20    0.98
   1  -6  31   -0.43    0.86
  -1   6  31   -0.26    0.76
   1   6 -31    0.45    0.89
  -1  -6 -31    0.76    1.20
  -1  -6  32   43.86    2.92
   1   6  32   47.50    2.79
  -1   6 -32   46.13    4.30
   1  -6 -32   44.18    3.37
   1  -6  32   45.67    3.16
  -1   6  32   47.71    2.89
   1   6 -32   47.09    4.67
  -1  -6 -32   41.55    4.16
  -1  -6  33   18.11    1.93
   1   6  33   19.56    1.89
  -1   6 -33   19.04    1.89
   1  -6 -33   19.51    2.30
   1  -6  33   19.29    2.11
  -1   6  33   19.26    1.96
   1   6 -33   20.29    2.11
  -1  -6 -33   16.84    2.78
  -1  -6  34   31.21    2.24
   1   6  34   17.09    2.31
  -1   6 -34   31.36    2.19
   1  -6 -34   31.93    2.66
   1  -6  34   31.63    2.48
  -1   6  34   32.97    2.27
   1   6 -34   32.61    2.54
  -1  -6 -34   28.78    2.22
  -1  -6  35   15.12    1.60
   1   6  35   12.82    1.47
  -1   6 -35   14.81    1.59
   1  -6 -35   15.75    1.97
   1  -6  35   16.38    1.78
  -1   6  35   15.17    1.53
   1   6 -35   15.72    1.80
  -1  -6 -35   12.88    1.52
  -1  -6 -35    9.66    1.08
  -1  -6  36   10.23    2.14
   1   6  36   13.74    1.47
  -1   6 -36   10.36    1.41
   1  -6 -36   10.01    1.76
   1  -6  36   11.50    1.49
  -1   6  36    8.96    1.26
   1   6 -36   10.16    1.53
  -1  -6 -36    8.97    1.26
  -1  -6 -36    5.54    0.85
  -1  -6  37   32.50    1.93
   1   6  37   32.91    1.91
  -1   6 -37   34.23    2.10
   1  -6 -37   33.56    2.52
   1  -6  37   36.75    2.37
  -1   6  37   32.56    1.96
   1   6 -37   34.89    2.45
  -1  -6 -37   32.15    2.05
  -1  -6  38    8.36    1.09
   1   6  38    9.38    1.04
  -1   6 -38    8.43    1.17
   1  -6 -38    9.90    1.52
   1  -6  38    8.39    1.33
  -1   6  38    9.02    1.10
   1   6 -38    9.02    1.45
  -1  -6 -38    8.86    1.17
  -1  -6  39    0.74    0.52
   1   6  39    0.58    0.49
  -1   6 -39    1.17    0.73
   1  -6 -39    1.04    0.92
   1  -6  39    1.71    0.89
   1   6 -39    1.34    0.95
  -1  -6 -39    1.48    0.71
  -1   6 -40   13.49    1.25
   1  -6 -40   14.81    1.74
   1  -6  40   17.79    1.40
   1   6 -40   13.80    1.54
  -1  -6 -40    9.04    0.99
  -1  -7   0    3.02    1.22
   1   7   0    2.10    0.96
  -1  -7   1   29.82    2.61
   1   7   1   32.02    2.10
  -1  -7  -1   28.65    2.46
   1   7  -1   30.63    1.97
  -1  -7   2   29.51    2.79
  -1  -7   2   66.34    4.69
  -1  -7  -2   28.12    2.36
   1  -7   2   28.66    2.00
  -1   7   2   30.07    1.87
   1   7  -2   31.00    1.87
  -1  -7   3   76.72    4.20
  -1  -7   3   71.78    4.51
   1   7   3   83.30    3.82
  -1  -7  -3   70.35    3.74
   1  -7   3   71.20    3.46
  -1   7   3   79.52    3.37
  -1  -7   4   54.51    4.11
   1   7   4   18.06    2.01
  -1  -7  -4   14.52    1.73
   1  -7   4   15.06    1.67
  -1   7   4   17.56    1.56
  -1  -7   5    5.94    1.75
   1   7   5    8.89    1.44
   1  -7  -5   -2.71    3.23
  -1  -7  -5    6.92    1.36
   1  -7   5    7.20    1.27
  -1   7   5    7.80    1.24
  -1  -7   6    9.95    1.95
   1   7   6   11.34    1.64
  -1  -7   6    7.20    2.15
  -1  -7  -6    8.53    1.45
   1  -7   6    9.81    1.46
  -1   7   6   11.07    1.38
  -1  -7   7   67.35    4.31
   1   7   7   77.98    3.93
   1  -7  -7   61.02    4.75
  -1  -7   7   74.77    7.00
  -1  -7  -7   63.39    3.31
   1  -7   7   68.56    3.50
  -1   7   7   73.84    3.51
  -1  -7  -7   68.13    4.41
   1  -7   7   63.74    4.59
  -1  -7   8   11.72    2.11
   1   7   8   13.55    1.76
  -1  -7  -8   10.01    1.35
   1  -7   8   11.57    1.63
  -1   7   8   11.85    1.60
  -1  -7   9   29.83    2.98
   1   7   9   32.30    2.57
   1  -7   9   28.42    2.42
  -1   7   9   30.66    2.41
  -1  -7  -9   59.12    4.79
   1  -7   9   27.56    2.94
  -1  -7  10  114.39    5.94
   1   7  10  126.45    5.51
   1  -7 -10   97.96    7.50
   1  -7  10  114.93    5.62
  -1   7  10  130.38    5.73
  -1  -7 -10  148.11    6.83
   1  -7  10  151.68    7.05
  -1  -7  11  123.53    6.18
   1  -7 -11  132.33    7.12
  -1  -7  11  126.34    7.09
   1  -7  11  121.49    5.72
  -1   7  11  132.87    5.71
  -1  -7 -11  140.88    6.68
   1  -7  11  138.55    7.03
  -1  -7  12   21.46    2.65
   1  -7 -12   28.58    3.10
  -1  -7  12   24.45    3.02
   1  -7  12   21.05    2.24
  -1   7  12   23.83    2.26
  -1  -7 -12   26.38    2.76
   1  -7  12   29.38    2.98
  -1  -7  13    8.70    1.86
   1  -7 -13    7.23    1.99
  -1  -7  13    6.06    1.99
   1  -7  13    8.64    1.63
  -1   7  13   10.02    1.58
  -1  -7 -13    7.09    1.82
   1  -7  13    7.35    1.97
  -1  -7  14    0.51    1.44
   1   7  14    4.57    2.11
   1  -7 -14    2.60    1.54
  -1  -7  14    2.63    1.54
   1  -7  14    2.41    1.25
  -1   7  14    3.05    1.20
  -1  -7 -14    1.06    1.34
   1  -7  14    2.79    1.59
  -1  -7  15   39.26    3.22
   1   7  15   34.36    4.66
   1  -7 -15   36.61    3.16
  -1  -7  15   36.30    3.24
   1  -7  15   38.93    2.93
  -1   7  15   40.92    2.81
  -1  -7 -15   36.64    2.92
   1  -7  15   38.55    3.29
  -1  -7  16    6.63    2.11
   1   7  16   26.87    3.09
   1  -7 -16    8.11    2.13
  -1  -7  16    8.96    2.18
   1  -7  16    8.50    1.76
  -1   7  16    7.62    1.62
  -1  -7 -16    8.70    1.75
   1  -7  16    8.45    1.98
   1   7  17   72.74    5.58
   1  -7 -17   58.36    4.05
  -1  -7  17   59.73    4.06
   1  -7  17   61.83    3.86
  -1   7  17   67.96    3.75
  -1  -7 -17   59.50    3.69
   1  -7  17   61.52    4.04
   1   7  18   26.76    3.64
   1  -7 -18   16.47    2.46
  -1  -7  18   18.80    2.49
   1  -7  18   19.08    2.34
  -1   7  18   21.58    2.15
  -1  -7 -18   18.90    2.16
   1  -7  18   18.81    2.45
   1   7  19    2.80    2.24
   1  -7 -19    2.73    1.44
  -1  -7  19    2.75    1.49
   1  -7  19    2.08    1.29
  -1   7  19    2.86    1.27
  -1  -7 -19    3.02    1.26
   1  -7  19    2.84    1.39
  -1  -7  20   30.51    2.90
   1   7  20   31.29    4.18
   1  -7 -20   30.43    2.75
   1  -7  20   30.08    2.60
  -1   7  20   32.31    2.60
   1   7 -20   31.33    2.72
  -1  -7 -20   28.42    2.45
   1  -7  20   31.99    2.77
  -1  -7  21   27.88    2.70
   1   7  21   22.15    2.50
  -1   7 -21   28.78    2.49
   1  -7 -21   24.26    2.61
   1  -7  21   26.12    2.46
  -1   7  21   27.43    2.49
   1   7 -21   27.59    2.55
  -1  -7 -21   25.32    2.33
  -1  -7  22    0.93    1.66
   1   7  22    0.76    0.95
  -1   7 -22   -0.32    0.94
   1  -7 -22   -0.12    1.00
   1  -7  22   -0.07    0.96
  -1   7  22    0.55    0.92
   1   7 -22    0.45    0.99
  -1  -7 -22   -0.02    0.85
  -1  -7  23    0.44    1.31
   1   7  23    3.11    1.24
  -1   7 -23    2.54    1.24
   1  -7 -23    2.20    1.32
   1  -7  23    2.71    1.27
  -1   7  23    1.74    1.21
   1   7 -23    1.65    1.29
  -1  -7 -23    2.33    1.09
  -1  -7  24   44.84    3.25
   1   7  24   46.36    3.03
  -1   7 -24   47.38    3.09
   1  -7 -24   41.54    3.19
   1  -7  24   42.43    3.08
  -1   7  24   47.51    3.04
   1   7 -24   46.33    3.11
  -1  -7 -24   42.34    2.75
  -1  -7  25    3.35    1.48
   1   7  25    5.12    1.38
  -1   7 -25    4.49    1.37
   1  -7 -25    4.98    1.45
   1  -7  25    3.55    1.38
  -1   7  25    3.85    1.32
   1   7 -25    2.90    1.36
  -1  -7 -25    3.34    1.20
  -1  -7  26   16.01    2.04
   1   7  26   17.17    1.94
  -1   7 -26   18.80    1.95
   1  -7 -26   14.78    2.08
   1  -7  26   15.71    2.06
  -1   7  26   17.27    1.96
   1   7 -26   17.93    2.01
  -1  -7 -26   15.85    1.78
  -1  -7  27    6.98    1.54
   1   7  27    7.17    1.45
  -1   7 -27    6.17    1.42
   1  -7 -27    7.27    1.61
   1  -7  27    7.16    2.39
  -1   7  27    8.14    1.48
   1   7 -27    8.00    1.58
  -1  -7 -27    6.56    1.35
  -1  -7  28   41.68    2.79
   1   7  28   46.57    2.73
  -1   7 -28   45.51    2.71
   1  -7 -28   39.89    2.88
   1  -7  28   43.36    2.81
  -1   7  28   46.10    2.72
   1   7 -28   45.78    2.91
  -1  -7 -28   40.83    2.56
  -1  -7  29    7.40    1.51
   1   7  29    7.72    1.36
  -1   7 -29    7.58    1.35
   1  -7 -29    6.83    1.46
   1  -7  29    8.06    1.45
  -1   7  29    7.38    1.36
   1   7 -29    8.01    1.48
  -1  -7 -29    6.10    1.28
  -1  -7  30    4.14    1.22
   1   7  30    4.63    1.16
  -1   7 -30    2.85    1.77
   1  -7 -30    2.91    1.27
   1  -7  30    3.16    1.15
  -1   7  30    3.05    1.12
   1   7 -30    4.00    1.92
  -1  -7 -30    3.78    1.00
  -1  -7  31   22.18    1.89
   1   7  31   23.63    1.93
  -1   7 -31   21.33    1.77
   1  -7 -31   20.13    2.03
   1  -7  31   22.06    1.94
  -1   7  31   22.45    1.83
   1   7 -31   21.66    1.93
  -1  -7 -31   20.99    1.74
  -1  -7  32    5.87    1.32
   1   7  32   11.01    1.31
  -1   7 -32    6.86    1.23
   1  -7 -32    5.87    1.37
   1  -7  32    5.60    1.24
  -1   7  32    5.73    1.16
   1   7 -32    7.00    1.25
  -1  -7 -32    4.78    1.06
  -1  -7  33   11.53    1.43
   1   7  33   10.61    1.45
  -1   7 -33   10.25    1.30
   1  -7 -33    9.91    1.48
   1  -7  33   11.20    1.40
  -1   7  33   10.60    1.34
   1   7 -33   10.40    1.41
  -1  -7 -33    9.72    1.16
  -1  -7  34    7.22    1.14
   1   7  34    6.79    1.09
  -1   7 -34    6.37    1.03
   1  -7 -34    5.94    1.32
   1  -7  34    6.32    1.24
  -1   7  34    6.84    1.06
   1   7 -34    6.54    1.20
  -1  -7 -34    4.50    0.82
  -1  -8   0   15.12    1.61
  -1  -8   1    1.14    0.88
  -1  -8  -1    0.80    0.81
  -1  -8   2    8.76    1.42
   1   8   2    8.29    1.10
  -1  -8  -2    7.66    1.19
  -1  -8   3    1.17    1.03
   1   8   3    1.73    0.78
  -1  -8  -3    1.70    0.83
  -1  -8   4   25.74    2.20
   1   8   4   25.72    1.77
  -1  -8  -4   19.32    1.63
  -1  -8  -4   24.18    2.47
   1  -8   4   25.17    3.63
  -1  -8   5    5.75    1.32
   1   8   5    6.02    1.16
   1  -8   5    4.48    0.91
  -1  -8  -5    5.34    1.71
  -1  -8   6    3.89    1.20
   1   8   6    4.60    0.96
   1  -8  -6    1.57    1.57
  -1  -8   6   -0.11    1.61
   1  -8   6    4.27    0.91
  -1  -8  -6    4.15    1.51
   1  -8   6    0.10    1.68
  -1  -8   7   11.55    1.68
   1   8   7   11.28    1.39
  -1  -8   7   15.05    2.29
  -1  -8  -7   26.72    2.67
   1  -8   7   29.96    2.71
  -1  -8   8   29.06    2.41
   1   8   8   31.62    2.14
   1  -8  -8   27.74    2.84
  -1  -8   8   24.25    2.92
   1  -8   8   27.85    1.94
  -1   8   8   29.22    1.89
  -1  -8  -8   28.74    2.64
   1  -8   8   26.94    2.74
  -1  -8   9    8.12    1.71
   1   8   9   10.04    1.53
   1  -8  -9   19.62    2.16
  -1  -8   9   11.89    2.21
   1  -8   9    6.74    1.21
  -1   8   9    7.60    1.17
  -1  -8  -9   15.98    1.96
   1  -8   9   20.34    2.06
  -1  -8  10   17.55    1.94
   1   8  10   18.25    1.68
   1  -8 -10   11.95    2.26
  -1  -8  10    8.52    2.40
   1  -8  10   15.59    1.50
  -1   8  10   16.65    1.46
  -1  -8 -10   21.86    2.23
   1  -8  10   12.78    2.24
  -1  -8  11   20.93    2.19
   1  -8 -11   20.39    2.43
  -1  -8  11   23.08    2.52
   1  -8  11   18.91    1.70
  -1   8  11   21.07    1.63
  -1  -8 -11   20.97    2.24
   1  -8  11   21.14    2.30
  -1  -8  12    1.28    1.21
   1  -8 -12    1.53    1.45
  -1  -8  12    4.55    1.44
   1  -8  12    2.07    1.00
  -1   8  12    1.58    0.96
  -1  -8 -12    5.48    1.37
   1  -8  12    6.57    1.43
  -1  -8  13   18.56    2.15
   1  -8 -13   26.41    2.60
  -1  -8  13   28.46    2.50
   1  -8  13   19.74    1.79
  -1   8  13   19.74    1.71
  -1  -8 -13   21.30    2.17
   1  -8  13   26.00    2.30
  -1  -8  14   47.77    2.99
   1   8  14   50.55    2.82
   1  -8 -14   44.09    3.27
  -1  -8  14   47.09    3.24
   1  -8  14   48.89    2.72
  -1   8  14   52.08    2.69
  -1  -8 -14   45.94    2.97
   1  -8  14   46.30    3.07
  -1  -8  15    4.39    1.91
   1   8  15    2.26    1.13
   1  -8 -15    2.89    1.32
  -1  -8  15    2.66    1.27
   1  -8  15    3.11    0.99
  -1   8  15    2.76    0.98
  -1  -8 -15    2.85    1.17
   1  -8  15    2.31    1.23
  -1  -8  16   -0.19    0.78
   1   8  16    0.49    0.78
   1  -8 -16   -0.69    0.86
   1  -8  16   -0.77    0.71
  -1   8  16    0.27    0.68
   1   8 -16   -0.61    0.85
  -1  -8 -16   -0.45    0.79
   1  -8  16    0.58    0.88
  -1  -8  17    7.80    1.41
   1   8  17    7.59    1.39
  -1   8 -17    7.55    1.42
   1  -8 -17    6.91    1.51
   1  -8  17    7.46    1.25
  -1   8  17    7.01    1.22
   1   8 -17    6.93    1.46
  -1  -8 -17    6.88    1.32
  -1  -8  18    3.42    1.15
   1   8  18    2.86    1.06
  -1   8 -18    2.46    1.15
   1  -8 -18    3.95    2.00
   1  -8  18    2.24    1.58
  -1   8  18    3.00    0.96
   1   8 -18    2.33    1.11
  -1  -8 -18    1.51    1.01
  -1  -8  19   -0.32    0.95
   1   8  19    2.69    0.93
  -1   8 -19    0.11    0.94
   1  -8 -19    0.03    1.72
   1  -8  19    0.26    1.18
  -1   8  19    0.25    0.74
   1   8 -19    0.28    0.84
  -1  -8 -19    0.19    0.73
  -1  -8  20    2.57    1.06
   1   8  20    1.84    1.02
  -1   8 -20    1.74    1.04
   1  -8 -20    1.54    1.77
   1  -8  20    0.34    0.95
  -1   8  20    3.04    0.93
   1   8 -20    2.03    1.07
  -1  -8 -20    2.51    0.94
  -1  -8  21    8.75    1.46
   1   8  21    8.50    1.36
  -1   8 -21    8.80    1.36
   1  -8 -21    7.43    2.31
   1  -8  21    8.36    1.30
  -1   8  21    9.18    1.31
   1   8 -21    8.52    1.41
  -1  -8 -21    7.51    1.23
  -1  -8  22    3.07    1.10
   1   8  22    2.96    1.05
  -1   8 -22    2.17    1.01
   1  -8 -22    2.36    1.79
   1  -8  22    2.15    0.99
  -1   8  22    2.68    0.95
   1   8 -22    3.24    1.07
  -1  -8 -22    2.50    0.97
  -1  -8  23    3.52    1.14
   1   8  23    3.66    1.05
  -1   8 -23    3.52    1.07
   1  -8 -23    3.02    1.83
   1  -8  23    3.30    1.00
  -1   8  23    1.59    0.95
   1   8 -23    3.23    1.04
  -1  -8 -23    3.05    0.96
  -1  -8  24   17.64    1.90
   1   8  24   19.80    1.81
  -1   8 -24   18.12    1.67
   1  -8 -24   16.35    2.84
   1  -8  24   16.09    1.61
  -1   8  24   17.34    1.65
   1   8 -24   18.35    1.72
  -1  -8 -24   15.77    1.46
  -1  -8  25    4.52    1.16
   1   8  25    3.84    1.07
  -1   8 -25    3.19    1.01
   1  -8 -25    2.68    1.85
   1  -8  25    2.98    0.98
  -1   8  25    3.68    1.01
   1   8 -25    3.68    1.03
  -1  -8 -25    2.19    0.82
   1   8  26    3.66    1.07
  -1   8  26    3.37    1.67
  -1  -9  -3    2.60    1.11
  -1  -9  -4    5.33    1.48
   1  -9   4   13.11    1.56
   1  -9  -5    8.70    1.54
  -1  -9   5    8.18    1.50
   1  -9   5    9.73    1.56
  -1  -9  -5    9.61    1.46
   1  -9  -6    1.80    1.02
  -1  -9   6   -0.55    1.01
  -1  -9  -6    1.53    1.28
   1  -9   6   10.00    1.38
   1  -9  -7   16.07    1.85
  -1  -9   7   16.73    1.67
   1  -9   7   15.87    1.71
  -1  -9  -7   15.14    1.56
   1  -9  -8   11.82    2.51
   1   9  -8    9.74    1.38
   1  -9   8   14.37    1.55
  -1  -9  -8   12.31    1.36
  -2   0   0  692.18   23.99
   2   0   0  720.04   24.75
  -2   0   1   40.74    1.60
   2   0   1   41.19    1.65
  -2   0   1   40.48    1.85
  -2   0  -1   40.35    1.83
   2   0  -1   40.12    1.86
   2   0  -1   40.94    0.54
  -2   0   2  102.11    3.00
   2   0   2  100.77    3.15
  -2   0  -2  100.00    3.28
  -2   0   2   96.46    3.34
   2   0   2   97.13    3.17
   2   0  -2   98.01    3.36
   2   0  -2   99.30    1.78
   2   0  -2   99.30    1.76
  -2   0   3 1298.92   51.47
   2   0   3 1317.17   52.46
  -2   0  -3 1310.41   53.09
   2   0   3 1386.03   55.16
  -2   0  -3 1299.66   51.98
  -2   0   3 1301.33   55.25
   2   0   3 1281.87   51.36
   2   0  -3 1299.08   52.58
   2   0  -3 1284.29   46.10
   2   0  -3 1293.80   46.32
   2   0  -3 1332.69   54.91
  -2   0   3 1331.53   53.49
  -2   0   4   73.58    2.25
   2   0   4   63.25    2.54
  -2   0   4   71.67    2.63
  -2   0  -4   68.46    2.47
   2   0   4   65.42    2.39
  -2   0   4   66.75    2.73
   2   0  -4   68.13    2.74
   2   0  -4   73.59    1.58
   2   0  -4   70.96    1.53
  -2   0   5  219.79    5.87
  -2   0  -5  233.81    7.11
   2   0   5  226.83    6.82
  -2   0  -5  246.00    7.28
   2   0   5  238.27    7.14
  -2   0   5  247.72    7.30
   2   0  -5  245.87    7.38
   2   0   5  220.53    6.32
  -2   0   5  231.41    7.02
   2   0  -5  229.03    7.01
   2   0  -5  216.09    5.16
   2   0  -5  215.55    5.18
  -2   0  -5  225.87    6.46
   2   0  -5  239.77    6.90
  -2   0   5  221.73    6.43
  -2   0   6  399.02   11.33
  -2   0  -6  405.06   12.81
   2   0   6  389.94   12.13
  -2   0  -6  388.56   13.93
   2   0   6  381.04   11.97
  -2   0   6  396.05   12.65
   2   0  -6  386.42   12.16
  -2   0  -6  392.96   11.64
  -2   0   6  401.85   12.73
   2   0   6  395.35   11.75
   2   0  -6  399.71   12.50
   2   0  -6  384.21   10.33
   2   0  -6  387.03   10.49
  -2   0  -6  387.11   11.71
   2   0  -6  400.49   12.20
  -2   0   6  397.38   12.01
  -2   0   7   66.89    1.77
  -2   0  -7   68.73    2.67
   2   0   7   66.79    2.53
  -2   0  -7   71.65    2.74
   2   0   7   66.57    2.61
  -2   0   7   68.68    2.83
   2   0  -7   67.10    2.47
  -2   0  -7   66.61    2.10
   2   0   7   67.10    2.12
  -2   0   7   69.34    2.60
   2   0  -7   67.32    2.56
   2   0  -7   62.58    1.63
  -2   0  -7   63.86    0.91
   2   0  -7   63.03    1.67
  -2   0  -7   61.61    2.22
   2   0  -7   70.07    2.45
  -2   0   7   67.53    2.34
  -2   0   8  843.22   27.91
  -2   0  -8  819.21   29.79
   2   0   8  820.84   29.20
  -2   0  -8  809.81   28.92
   2   0   8  783.51   27.87
  -2   0   8  782.68   28.18
   2   0  -8  816.18   28.92
  -2   0  -8  812.49   27.77
   2   0   8  785.52   27.00
  -2   0   8  793.03   28.67
   2   0  -8  819.83   31.25
   2   0  -8  793.97   27.42
  -2   0  -8  792.07   23.66
  -2   0  -8  800.91   24.06
   2   0  -8  787.06   26.52
  -2   0  -8  796.52   27.82
   2   0  -8  804.29   28.51
  -2   0   8  811.09   28.53
  -2   0   9  156.96    3.86
  -2   0  -9  159.11    5.36
   2   0   9  151.24    4.99
  -2   0  -9  160.62    5.18
   2   0   9  147.60    4.85
  -2   0   9  154.30    5.07
   2   0  -9  152.73    4.93
  -2   0  -9  159.93    4.27
  -2   0   9  149.33    5.20
   2   0   9  151.49    4.21
   2   0  -9  161.75    5.10
   2   0  -9  149.49    3.91
  -2   0  -9  149.23    3.07
  -2   0  -9  144.70    3.05
   2   0  -9  151.37    4.04
  -2   0  -9  147.52    4.56
   2   0  -9  154.85    4.76
  -2   0   9  150.73    4.66
  -2   0  10  533.06   15.66
  -2   0 -10  530.66   18.07
   2   0  10  505.17   16.87
  -2   0 -10  530.42   17.62
  -2   0  10  513.03   17.10
   2   0 -10  509.76   16.89
  -2   0 -10  537.38   16.38
   2   0  10  509.37   15.75
  -2   0  10  510.93   17.22
   2   0 -10  545.69   18.08
   2   0 -10  498.57   15.45
  -2   0 -10  526.47   14.49
   2   0 -10  506.08   15.84
   2   0 -10  516.86   17.07
  -2   0  10  516.89   16.89
  -2   0 -10  530.94   16.68
   2   0  10  495.34   15.30
  -2   0  11  476.21   13.51
  -2   0 -11  475.33   16.06
   2   0  11  457.77   15.07
  -2   0 -11  476.11   15.52
   2   0  11  456.80   14.74
   2   0 -11  468.74   15.20
  -2   0  11  466.99   15.35
   2   0  11  472.05   14.18
   2   0 -11  492.48   16.00
   2   0  11  484.68   15.09
   2   0 -11  465.74   14.27
  -2   0 -11  475.14   12.98
   2   0 -11  469.00   14.49
   2   0 -11  473.26   15.47
  -2   0  11  482.95   15.49
   2   0  11  480.44   14.56
  -2   0  12   36.70    0.96
  -2   0 -12   37.12    2.10
   2   0  12   34.24    1.88
  -2   0 -12   37.06    2.99
   2   0  12   35.02    1.84
  -2   0  12   35.04    1.85
  -2   0  12   36.57    1.83
   2   0  12   34.34    1.26
   2   0 -12   37.53    1.89
   2   0  12   37.67    1.39
   2   0 -12   35.40    1.42
  -2   0 -12   34.84    0.92
   2   0 -12   35.42    1.46
   2   0 -12   37.71    1.89
  -2   0  12   39.01    1.86
   2   0  12   35.70    1.50
  -2   0  13 1229.55   45.84
  -2   0 -13 1211.46   50.58
   2   0  13 1196.56   48.88
  -2   0 -13 1226.79   50.37
   2   0  13 1191.38   48.42
  -2   0  13 1190.60   48.43
   2   0 -13 1227.23   49.79
   2   0  13 1229.89   47.31
  -2   0  13 1180.42   48.36
   2   0 -13 1251.24   51.20
   2   0  13 1245.43   49.61
   2   0 -13 1217.94   48.73
  -2   0 -13 1183.47   45.31
   2   0 -13 1198.42   48.34
   2   0 -13 1152.55   47.74
  -2   0  13 1228.81   49.94
   2   0  13 1244.64   48.47
  -2   0  14    2.56    0.30
  -2   0 -14    0.67    1.09
   2   0  14    1.60    0.86
  -2   0 -14    3.11    1.01
   2   0  14    1.98    0.85
  -2   0  14    2.13    0.87
   2   0 -14    2.63    0.88
  -2   0  14    1.87    0.79
   2   0 -14    2.81    0.82
   2   0  14    3.48    0.53
   2   0 -14    2.22    0.69
  -2   0 -14    2.81    0.39
   2   0 -14    1.83    0.72
   2   0 -14    3.15    0.89
  -2   0  14    2.81    0.84
   2   0  14    2.16    0.67
  -2   0  15  554.16   16.25
   2   0  15  555.17   19.51
  -2   0 -15  586.09   20.70
   2   0  15  555.59   19.46
  -2   0  15  567.64   19.80
   2   0 -15  561.39   19.71
  -2   0  15  573.12   19.78
   2   0  15  559.15   17.64
   2   0 -15  567.27   19.94
   2   0  15  578.21   19.68
   2   0 -15  551.15   18.97
  -2   0 -15  563.25   17.95
   2   0 -15  560.83   19.48
   2   0 -15  577.71   20.47
  -2   0  15  579.89   20.12
   2   0  15  566.36   18.72
  -2   0  16 2209.89   97.64
  -2   0 -16 2207.38  109.98
   2   0  16 2132.27  103.91
  -2   0 -16 2116.03  104.69
   2   0  16 2144.41  104.58
  -2   0  16 2085.38  102.37
   2   0 -16 2206.16  107.40
   2   0  16 2138.99   99.51
  -2   0  16 2058.08  100.78
   2   0 -16 2184.91  107.24
   2   0  16 2148.84  102.83
   2   0 -16 2133.60  103.27
  -2   0 -16 2159.23  103.12
   2   0 -16 2121.73  103.53
   2   0 -16 2100.77  104.22
  -2   0  16 2215.75  107.80
   2   0  16 2151.90  102.22
  -2   0 -17  657.69   24.44
  -2   0  17  596.67   18.14
   2   0  17  619.24   22.39
  -2   0 -17  663.53   24.17
   2   0  17  629.50   22.68
  -2   0  17  633.93   22.86
   2   0 -17  658.54   23.67
   2   0  17  621.76   20.29
  -2   0  17  614.80   21.92
   2   0 -17  672.56   25.53
   2   0  17  619.14   20.79
   2   0 -17  646.45   23.08
  -2   0 -17  626.96   21.14
   2   0 -17  647.82   23.22
   2   0 -17  652.16   23.87
  -2   0 -17  644.21   22.53
   2   0  17  640.43   21.93
  -2   0 -18  213.40    7.62
  -2   0  18  188.72    4.52
   2   0  18  189.50    6.63
  -2   0 -18  207.96    7.37
   2   0  18  191.70    6.71
  -2   0  18  199.27    6.84
   2   0 -18  207.98    7.02
   2   0  18  194.91    5.16
  -2   0  18  189.58    6.09
   2   0 -18  198.63    6.50
   2   0  18  209.21    5.74
   2   0 -18  204.93    6.75
  -2   0 -18  196.31    5.73
   2   0 -18  210.87    6.97
   2   0 -18  208.57    7.37
  -2   0 -18  207.43    6.61
  -2   0  18  205.87    6.98
   2   0  18  193.53    6.05
   2   0  19   57.60    2.68
  -2   0 -19   63.18    2.99
   2   0  19   58.70    2.70
  -2   0  19   58.42    2.73
  -2   0  19   57.20    2.21
   2   0  19   57.35    1.64
   2   0 -19   67.95    3.71
  -2   0 -19   58.17    1.89
   2   0 -19   59.68    2.76
   2   0 -19   64.57    2.92
  -2   0  19   59.78    2.76
  -2   0 -19   61.31    2.50
   2   0  19   60.63    2.35
  -2   0 -20  127.81    4.86
   2   0  20  111.09    4.27
  -2   0  20  125.61    4.56
  -2   0 -20  127.74    6.81
   2   0  20  112.59    4.43
  -2   0  20  118.50    4.50
   2   0  20  108.42    2.83
  -2   0  20  115.67    3.83
   2   0 -20  123.03    4.15
   2   0  20  122.22    3.21
  -2   0 -20  113.28    3.46
   2   0 -20  125.60    4.73
   2   0 -20  131.01    4.92
  -2   0 -20  122.58    4.34
  -2   0  20  123.55    4.61
   2   0  20  113.87    3.86
  -2   0 -21 1869.43   89.80
   2   0  21 1778.24   83.06
  -2   0  21 1829.74   85.06
  -2   0 -21 1881.60   88.85
   2   0  21 1778.50   82.77
  -2   0  21 1784.61   84.58
   2   0  21 1775.64   79.42
  -2   0  21 1754.36   82.37
   2   0 -21 1783.49   84.41
   2   0  21 1676.46   77.29
  -2   0 -21 1772.49   83.36
   2   0 -21 1859.56   88.65
  -2   0 -21 1808.15   84.56
  -2   0  21 1782.27   83.30
   2   0  21 1809.37   82.82
  -2   0 -22  429.50   15.06
   2   0  22  396.12   13.45
  -2   0 -22  432.22   15.37
  -2   0  22  400.39   13.87
   2   0  22  383.59   13.44
  -2   0  22  401.52   14.05
  -2   0  22  401.43   13.08
   2   0 -22  398.30   13.31
  -2   0 -22  393.73   12.87
   2   0 -22  414.44   14.95
  -2   0  22  389.75   13.69
   2   0  22  382.57   12.64
  -2   0 -23  186.28    6.53
   2   0  23  170.32    5.79
  -2   0 -23  186.01    6.91
  -2   0  23  176.85    6.20
   2   0  23  167.06    5.96
  -2   0  23  176.70    6.32
  -2   0  23  176.46    5.39
   2   0 -23  176.49    5.55
  -2   0 -23  172.93    5.36
   2   0 -23  185.25    6.70
  -2   0  23  172.70    6.13
   2   0  23  172.54    5.47
  -2   0 -24    1.52    0.75
   2   0  24    0.04    0.67
  -2   0 -24    0.99    0.91
  -2   0  24    0.32    0.81
   2   0  24    0.40    0.79
  -2   0  24    3.57    0.78
  -2   0  24    0.65    0.47
   2   0 -24    0.70    0.52
  -2   0 -24    0.89    0.49
   2   0 -24    0.59    0.86
  -2   0  24    1.77    0.79
   2   0  24    0.45    0.63
  -2   0 -25   95.68    3.67
   2   0  25   91.99    3.35
  -2   0 -25   83.72    3.82
  -2   0  25   90.26    3.66
   2   0  25   90.64    3.55
  -2   0  25   80.35    3.48
  -2   0  25   93.08    2.88
   2   0 -25   95.66    3.17
  -2   0 -25   91.59    3.01
   2   0 -25   97.35    3.80
   2   0 -25   91.87    3.81
   2   0 -25   83.67    3.76
  -2   0  25   92.97    3.65
   2   0  25   91.16    3.20
  -2   0 -26    3.08    0.84
   2   0  26    2.30    0.77
  -2   0 -26    2.68    1.01
  -2   0  26    2.23    0.95
   2   0  26    3.21    0.93
  -2   0  26    2.30    0.88
  -2   0  26    0.89    0.56
   2   0 -26    2.57    0.61
  -2   0 -26    3.04    0.59
   2   0 -26    3.08    0.97
  -2   0 -26    0.10    0.91
  -2   0  26    3.37    0.94
   2   0  26    1.85    0.75
  -2   0 -27    2.61    0.85
   2   0  27    2.94    0.83
   2   0  27    3.10    0.99
  -2   0  27    4.59    0.95
  -2   0  27    1.84    0.54
   2   0 -27    2.24    0.63
  -2   0 -27    3.03    0.63
   2   0 -27    7.02    1.07
   2   0 -27    2.03    0.96
   2   0 -27    2.64    0.99
  -2   0 -27    2.20    0.97
  -2   0  27    2.83    0.99
   2   0  27    2.47    0.81
  -2   0 -28    5.56    1.00
   2   0  28    4.50    0.97
  -2   0  28    5.35    1.25
   2   0  28    4.49    1.20
  -2   0  28    4.38    1.00
  -2   0 -28    4.81    0.77
   2   0 -28   10.05    1.38
  -2   0  28    9.75    2.00
   2   0  28    5.36    0.96
   2   0  29   20.63    1.53
  -2   0  29   20.28    2.92
   2   0  29   18.95    1.83
  -2   0 -29   17.80    1.27
   2   0 -29   25.18    2.09
   2   0  29   20.44    1.54
   2   0  30   31.70    1.85
  -2   0  30   31.69    2.31
   2   0  30   30.13    2.24
  -2   0 -30   29.76    1.61
   2   0 -30   31.93    2.44
  -2   0  30   30.18    2.20
   2   0  30   31.62    1.88
   2   0  31   10.12    1.20
  -2   0  31   10.98    1.63
   2   0  31    9.79    1.60
  -2   0 -31    9.84    1.10
   2   0 -31   12.08    1.71
  -2   0  31   10.17    1.53
   2   0  31   10.25    1.27
   2   0  32   17.06    1.43
  -2   0  32   19.79    1.96
   2   0  32   16.38    1.86
  -2   0 -32   16.15    1.38
   2   0 -32   16.75    2.12
  -2   0  32   17.33    1.84
   2   0  32   16.47    1.51
   2   0  33   85.78    3.39
  -2   0  33   91.52    4.32
   2   0  33   84.71    4.10
  -2   0 -33   82.84    3.45
   2   0 -33   88.03    4.42
  -2   0  33   87.10    4.20
   2   0  33   84.99    3.67
   2   0  34    0.32    0.70
  -2   0  34    1.33    0.96
   2   0  34    1.22    1.02
  -2   0 -34    0.26    0.67
   2   0 -34    0.34    1.04
  -2   0  34    0.47    1.03
   2   0  34    0.55    0.80
   2   0  35   -0.08    0.64
  -2   0  35   -0.34    0.93
   2   0  35    0.62    0.93
  -2   0 -35    0.04    0.99
   2   0 -35   -0.88    0.95
  -2   0  35    0.89    0.96
   2   0  35    1.00    0.75
  -2   0  36   46.27    3.02
   2   0  36   44.40    3.00
   2   0 -36   43.79    3.21
  -2   0 -36   42.20    2.29
  -2   0  36   44.90    3.10
   2   0  36   43.13    2.53
  -2   0  37   29.78    2.51
   2   0  37   28.85    2.55
   2   0 -37   28.72    2.64
  -2   0 -37   27.66    1.86
   2   0  37   27.98    2.07
  -2   0  38   17.89    2.09
   2   0  38   17.33    2.17
   2   0 -38   17.70    2.23
   2   0  38   15.61    1.71
  -2   0  39   21.52    2.21
   2   0  39   19.52    2.29
   2   0 -39   20.10    2.35
   2   0  39   19.03    1.85
  -2   0  40   27.73    3.84
   2   0  40   27.88    2.43
   2   0 -40   26.68    2.57
  -2   0  40   23.85    2.65
   2   0  40   26.94    2.08
  -2   0  41   51.61    3.21
   2   0  41   50.20    3.27
   2   0 -41   50.96    4.98
  -2   0  41   49.19    3.20
   2   0  41   48.73    2.79
  -2   0  42    0.52    1.07
   2   0  42    1.37    1.14
   2   0 -42    0.88    1.20
  -2   0  42    1.86    1.13
   2   0  42    1.06    0.92
  -2   0  43   -0.52    0.96
   2   0  43   -0.84    1.03
  -2   0  43   -1.71    0.98
   2   0  43    0.94    0.82
  -2   0  44    3.47    1.24
   2   0  44    3.38    2.02
   2   0 -44    1.30    1.38
  -2   0  44    2.52    1.31
   2   0  44    3.42    1.05
  -2   0  45    4.55    1.26
   2   0  45    2.69    1.26
   2   0 -45    2.95    1.38
  -2   0  45    3.82    1.30
   2   0  45    4.16    1.07
  -2   0  46   14.89    1.75
   2   0  46   15.04    1.85
   2   0 -46   12.53    1.93
  -2   0  46   15.01    1.81
  -2   0  47    3.02    1.12
   2   0  47    3.04    1.21
   2   0 -47    2.41    1.27
  -2   0 -47    2.92    1.14
  -2   0  48    4.51    1.21
   2   0  48    5.17    1.29
   2   0 -48    4.97    1.37
  -2   0 -48    4.55    1.18
  -2   0  49   10.73    1.32
   2   0  49    9.46    1.43
   2   0 -49    6.86    1.56
  -2   0 -49    8.19    1.39
  -2   0  50    7.23    1.85
   2   0  50    7.07    1.27
   2   0 -50    7.21    1.34
  -2   0 -50    6.35    1.21
  -2   0  51    3.45    0.90
   2   0  51    3.08    1.01
   2   0 -51    2.16    1.06
  -2   0 -51    2.30    0.96
  -2   0  51    2.95    1.58
  -2   0  52    0.88    0.69
   2   0  52    0.98    0.80
   2   0 -52    0.91    0.82
  -2   0 -52    0.79    0.71
  -2   0  52   -0.39    0.85
  -2   0  53   -0.07    0.53
   2   0  53   -0.18    0.67
   2   0 -53    2.35    0.73
  -2   0 -53   -0.17    0.47
  -2  -1   0  214.05    6.51
  -2   1   0  212.54    5.74
   2  -1   0  215.48    5.83
  -2  -1   0  221.09    6.65
   2   1   0  221.55    6.66
  -2   1   0  221.51    6.53
   2  -1   0  218.27    6.46
  -2   1   0  216.11    4.94
   2   1   0  220.99    4.76
   2  -1   0  224.75    5.04
  -2  -1   1  162.00    4.85
  -2   1  -1  157.53    4.14
   2  -1  -1  151.84    4.68
  -2  -1   1  155.65    4.77
   2   1   1  158.19    4.78
  -2   1  -1  155.97    4.57
   2  -1  -1  155.13    4.72
  -2   1  -1  158.67    3.32
   2   1   1  148.82    2.97
   2  -1  -1  156.58    3.45
   2  -1  -1  150.50    3.40
  -2  -1  -1  156.58    4.91
  -2   1   1  151.41    4.02
   2  -1   1  155.30    4.23
  -2  -1  -1  150.66    4.65
  -2   1   1  152.87    4.64
   2   1  -1  153.53    4.75
   2  -1   1  154.73    4.55
  -2   1   1  153.85    3.69
   2   1  -1  156.35    3.28
   2  -1   1  156.06    3.27
  -2  -1   2   13.43    1.12
  -2   1  -2   13.31    0.82
  -2  -1   2   11.25    1.13
   2   1   2   11.91    1.78
   2  -1  -2   11.90    1.14
   2  -1  -2   11.30    0.51
  -2  -1  -2   11.59    1.18
  -2   1   2   12.27    0.75
   2  -1   2   12.54    0.95
  -2  -1  -2   11.04    1.12
  -2   1   2   14.94    1.16
   2   1  -2   13.04    1.18
   2  -1   2   11.80    0.98
  -2   1   2   11.51    0.44
   2   1  -2   11.17    0.46
  -2  -1   3  107.76    3.47
  -2   1  -3  108.77    3.03
   2  -1  -3   99.74    2.47
  -2  -1   3  100.49    3.34
   2   1   3  101.18    3.38
  -2   1  -3  106.09    3.08
   2  -1  -3  107.04    3.56
   2   1   3   99.35    1.88
   2  -1  -3   97.69    2.29
   2  -1  -3   94.17    2.24
  -2  -1  -3  111.03    3.72
  -2   1   3   98.75    2.55
   2  -1   3   98.00    3.04
  -2  -1  -3  103.20    3.41
  -2  -1  -3  100.84    2.92
  -2  -1  -3  100.66    3.32
   2   1  -3  101.76    3.44
  -2   1   3  103.22    3.44
   2  -1   3  103.63    3.12
  -2   1   3   98.76    2.20
   2   1  -3  101.84    2.27
  -2   1   3  101.24    2.35
  -2  -1   4  201.96    6.06
  -2   1  -4  205.28    5.96
   2  -1  -4  195.55    4.79
   2   1   4  200.99    5.79
   2   1   4  199.55    6.02
  -2   1  -4  203.47    5.53
   2  -1  -4  201.72    6.30
  -2   1  -4  210.89    4.66
   2  -1  -4  189.49    4.70
  -2   1  -4  195.38    4.97
   2  -1  -4  191.27    4.85
  -2  -1  -4  194.72    6.23
  -2   1   4  185.91    4.72
   2  -1   4  191.07    5.65
  -2  -1  -4  193.86    7.46
  -2  -1  -4  193.01    5.58
  -2  -1  -4  202.81    6.00
   2   1  -4  190.71    5.86
  -2   1   4  199.45    7.77
   2  -1   4  191.33    5.43
   2   1  -4  186.21    4.43
  -2   1   4  189.48    4.56
  -2  -1  -4  188.96    3.88
   2   1  -4  183.31    4.46
   2  -1   4  219.95    4.81
   2   1  -4  235.16    6.98
  -2   1   4  184.91    4.62
  -2  -1   5  815.56   28.26
  -2   1  -5  788.63   27.75
   2  -1  -5  771.87   24.60
  -2   1  -5  844.29   29.88
   2   1   5  745.50   25.74
  -2  -1   5  734.96   25.43
   2  -1  -5  816.53   29.37
   2   1   5  779.75   27.10
  -2  -1   5  758.50   27.00
  -2   1  -5  754.56   26.98
   2  -1  -5  796.04   28.44
   2   1   5  737.20   22.57
   2  -1  -5  724.08   24.83
  -2   1  -5  752.74   23.63
   2  -1  -5  757.46   25.09
  -2   1  -5  785.01   25.07
  -2  -1   5  800.93   29.26
  -2  -1  -5  792.84   28.21
  -2   1   5  745.02   24.16
  -2  -1  -5  754.76   27.04
   2  -1   5  768.30   26.84
  -2  -1  -5  738.10   25.88
   2  -1   5  879.56   32.64
  -2   1   5  778.27   28.45
   2   1  -5  819.59   28.99
  -2  -1  -5  757.52   26.52
   2   1  -5  774.17   27.13
  -2   1   5  759.42   26.97
   2  -1   5  773.44   26.14
   2   1  -5  726.93   23.62
  -2   1   5  736.03   24.12
  -2  -1  -5  728.15   22.28
   2   1  -5  732.00   24.21
   2  -1   5  745.35   23.91
  -2  -1  -5  784.42   28.21
   2   1  -5  777.17   28.25
  -2   1   5  757.04   24.68
  -2  -1   6  994.58   36.70
  -2   1  -6  985.66   37.22
  -2   1  -6 1019.23   38.34
   2   1   6  954.52   35.29
  -2  -1   6  956.53   34.97
   2  -1  -6 1012.05   40.54
   2   1   6  986.30   36.18
  -2  -1   6  962.12   36.03
  -2   1  -6  965.30   34.67
   2  -1  -6 1030.29   38.66
   2   1   6  980.15   37.22
   2   1   6  959.94   31.34
   2  -1  -6  915.66   32.70
  -2   1  -6  940.28   32.00
  -2   1  -6  963.64   33.35
   2  -1  -6  949.35   34.28
  -2  -1   6  984.44   37.74
  -2   1  -6  979.21   33.33
  -2  -1  -6  988.69   37.46
  -2   1   6  984.91   33.70
  -2   1   6  927.96   32.27
   2  -1   6  960.01   35.83
  -2  -1  -6  967.70   36.76
  -2  -1  -6  974.95   36.11
   2  -1   6 1009.29   37.44
  -2   1   6  986.70   37.69
   2   1  -6  986.29   35.61
   2   1  -6  958.57   35.71
  -2   1   6  989.11   37.27
   2  -1   6  921.58   33.22
   2   1  -6  952.35   33.46
  -2   1   6  947.47   33.60
  -2  -1  -6 1008.69   32.58
   2   1  -6  913.64   32.80
   2  -1   6  947.94   31.98
  -2  -1  -6  992.91   37.92
   2   1  -6  985.17   37.82
  -2   1   6  915.73   32.98
  -2  -1   7  256.67    7.27
  -2   1  -7  242.34    7.59
   2   1   7  225.12    6.66
  -2  -1   7  237.06    6.76
   2  -1  -7  240.10    7.42
   2   1   7  229.53    6.87
  -2  -1   7  230.86    7.03
  -2   1  -7  229.01    6.16
   2  -1  -7  238.46    7.70
   2   1   7  248.94    7.88
   2   1   7  237.94    5.61
   2  -1  -7  222.20    6.01
  -2   1  -7  229.46    5.49
  -2   1  -7  231.37    5.89
   2  -1  -7  235.21    6.95
  -2  -1   7  240.93    7.44
  -2   1  -7  232.75    5.72
   2   1  -7  242.44    6.91
  -2  -1  -7  242.04    7.74
  -2   1   7  237.07    5.59
  -2   1   7  227.41    5.40
  -2  -1  -7  236.22    7.57
   2  -1   7  229.57    7.08
  -2  -1  -7  224.85    6.89
   2  -1   7  239.53    7.34
  -2   1   7  238.63    7.72
   2   1  -7  238.66    6.78
   2   1  -7  227.63    8.37
  -2   1   7  238.30    7.71
   2  -1   7  235.62    7.36
   2   1  -7  229.95    6.06
  -2   1   7  230.08    6.11
  -2  -1  -7  241.05    5.37
   2   1  -7  226.24    6.09
   2  -1   7  227.29    5.44
  -2  -1  -7  252.06    7.96
   2   1  -7  257.40    8.25
  -2   1   7  220.83    6.16
  -2  -1   8   54.57    1.99
  -2   1  -8   58.12    2.58
  -2   1  -8   59.27    2.52
   2   1   8   53.69    1.95
  -2  -1   8   53.29    1.88
   2  -1  -8   55.56    2.52
   2   1   8   53.53    2.10
  -2   1  -8   55.57    1.57
  -2  -1   8   54.35    2.21
   2  -1  -8   55.30    2.57
   2   1   8   56.05    2.46
   2   1   8   52.24    1.15
   2  -1  -8   49.75    1.60
  -2   1  -8   55.83    1.33
  -2   1  -8   52.86    1.45
   2  -1  -8   53.38    1.63
  -2  -1   8   52.22    2.44
  -2   1  -8   54.71    1.40
  -2  -1  -8   55.52    2.46
  -2   1   8   53.09    1.06
   2   1  -8   54.55    1.90
  -2   1   8   50.95    1.10
   2  -1   8   54.08    2.30
  -2  -1  -8   54.78    2.48
  -2  -1  -8   54.38    2.01
   2  -1   8   55.14    2.37
  -2   1   8   54.61    2.56
   2   1  -8   53.54    1.86
  -2   1   8   55.57    2.56
   2  -1   8   52.92    2.21
   2   1  -8   56.14    2.29
  -2   1   8   60.24    2.38
   2   1  -8   54.00    1.69
  -2  -1  -8   53.16    1.44
   2   1  -8   51.67    1.58
   2  -1   8   52.47    1.24
  -2  -1  -8   52.38    2.49
   2   1  -8   55.56    2.63
  -2   1   8   51.64    1.58
  -2  -1   9 1125.41   42.73
  -2   1  -9 1090.72   42.61
  -2   1  -9 1058.13   40.88
   2   1   9 1084.62   42.49
  -2  -1   9 1059.06   40.22
   2  -1  -9 1066.66   41.24
  -2  -1   9 1078.68   41.53
   2   1   9 1116.02   42.08
  -2   1  -9 1108.99   40.16
   2  -1  -9 1096.37   42.59
   2   1   9 1125.64   44.12
  -2   1  -9 1088.11   38.10
   2   1   9 1060.06   37.26
   2  -1  -9 1049.00   39.43
  -2   1  -9 1083.59   38.80
  -2   1  -9 1065.23   39.12
   2  -1  -9 1045.88   39.53
  -2  -1   9 1122.95   43.51
  -2   1  -9 1069.27   38.43
   2   1  -9 1109.74   42.10
  -2  -1  -9 1123.13   43.88
  -2   1   9 1146.75   38.34
  -2   1   9 1113.36   37.54
   2  -1   9 1099.26   42.68
  -2  -1  -9 1047.26   41.54
  -2  -1  -9 1064.18   42.71
   2  -1   9 1100.14   42.38
  -2   1   9 1046.80   41.05
   2   1  -9 1084.41   41.01
   2   1  -9 1126.03   43.46
  -2   1   9 1082.43   42.50
   2  -1   9 1088.55   41.08
   2   1  -9 1078.57   40.49
  -2   1   9 1080.25   40.98
  -2  -1  -9 1105.88   38.64
   2   1  -9 1045.14   41.28
  -2  -1  -9 1083.79   42.34
   2   1  -9 1105.33   43.59
  -2   1   9 1057.81   39.50
  -2  -1  10  388.90   11.80
  -2   1 -10  392.98   12.92
  -2   1 -10  393.64   12.57
   2   1  10  375.86   11.47
  -2  -1  10  387.67   11.72
   2  -1 -10  380.76   12.29
  -2   1 -10  380.04   11.08
   2   1  10  400.10   12.16
  -2  -1  10  395.69   12.26
   2  -1 -10  392.14   14.66
   2   1  10  403.35   12.99
   2   1  10  377.13   10.09
  -2   1 -10  379.66   10.29
   2  -1 -10  362.65   10.95
  -2   1 -10  387.66   10.64
   2  -1 -10  374.67   11.21
  -2  -1  10  385.17   12.46
  -2   1 -10  375.75   10.36
   2   1 -10  386.94   11.57
  -2  -1 -10  378.53   12.42
  -2   1  10  387.63    8.96
  -2   1  10  377.24    8.71
  -2  -1 -10  387.30   12.64
   2  -1  10  372.52   12.07
  -2  -1 -10  403.08   12.43
   2  -1  10  379.87   12.02
  -2   1  10  380.66   12.39
   2   1 -10  394.32   13.05
   2   1 -10  388.82   12.13
  -2   1  10  392.73   12.73
   2  -1  10  370.29   11.17
   2   1 -10  387.88   11.47
  -2   1  10  390.23   11.73
  -2  -1 -10  364.55    9.84
   2   1 -10  370.02   11.21
  -2  -1 -10  371.28   12.13
   2   1 -10  387.36   12.77
  -2   1  10  392.90   12.43
   2  -1  10  383.02   10.40
  -2  -1  11  712.97   24.37
  -2   1 -11  741.81   26.59
  -2   1 -11  717.36   25.32
   2   1  11  706.65   24.31
  -2  -1  11  677.09   23.43
   2  -1 -11  705.20   25.06
  -2   1 -11  706.34   22.62
   2   1  11  735.74   25.02
  -2  -1  11  712.22   24.70
   2  -1 -11  741.65   26.45
   2   1  11  748.60   26.48
   2   1  11  689.54   21.96
  -2   1 -11  721.82   22.94
   2  -1 -11  692.89   23.67
  -2   1 -11  711.25   23.01
   2  -1 -11  689.10   23.69
  -2  -1  11  705.99   25.27
  -2   1 -11  712.61   23.21
   2   1 -11  699.45   23.86
  -2  -1 -11  696.15   25.15
   2  -1  11  713.20   25.30
  -2  -1 -11  747.59   25.94
   2  -1  11  706.08   24.71
  -2   1  11  681.21   24.53
   2   1 -11  722.59   24.71
   2   1 -11  740.22   25.69
  -2   1  11  708.67   25.54
   2  -1  11  712.42   23.68
   2   1 -11  729.49   24.76
  -2   1  11  721.15   24.78
  -2  -1 -11  688.95   22.17
   2   1 -11  672.73   23.50
  -2  -1 -11  672.40   24.15
   2   1 -11  711.55   25.73
  -2   1  11  681.40   23.03
   2  -1  11  704.62   22.57
  -2  -1  12  138.75    3.96
  -2   1 -12  136.43    4.90
  -2   1 -12  134.89    4.54
   2   1  12  129.75    4.03
  -2  -1  12  132.78    4.70
   2  -1 -12  131.63    4.53
  -2   1 -12  135.79    3.17
   2   1  12  137.40    4.06
  -2  -1  12  135.03    4.07
   2  -1 -12  136.11    4.67
   2   1  12  139.49    4.44
  -2   1 -12  134.74    3.31
   2   1  12  128.21    3.11
   2  -1 -12  128.45    4.81
   2  -1 -12  128.53    3.79
  -2  -1  12  135.78    4.66
  -2   1 -12  134.47    3.51
   2   1 -12  132.53    3.66
  -2  -1 -12  131.41    4.46
   2  -1  12  130.48    4.53
  -2  -1 -12  136.86    4.37
   2  -1  12  130.86    4.29
   2   1 -12  137.57    4.02
  -2   1  12  132.05    4.62
   2   1 -12  136.76    4.17
   2  -1  12  129.59    3.61
  -2   1  12  134.82    4.09
   2   1 -12  135.92    3.94
  -2  -1 -12  121.42    3.43
   2   1 -12  130.01    3.90
   2   1 -12  132.89    4.78
  -2   1  12  126.47    3.68
   2  -1  12  129.31    3.24
  -2  -1  13   13.46    0.93
  -2   1 -13   20.87    1.73
  -2   1 -13   12.43    1.31
   2   1  13   13.04    1.11
  -2  -1  13   11.95    0.95
   2  -1 -13   13.56    1.41
  -2   1 -13   12.64    0.52
   2   1  13   13.60    1.05
  -2  -1  13   12.97    1.03
   2   1  13   16.02    1.76
  -2   1 -13   12.58    0.68
   2   1  13   14.64    0.63
   2  -1 -13   15.56    1.11
   2  -1 -13   12.92    0.96
  -2  -1  13   13.28    2.29
  -2   1 -13   13.32    0.82
   2   1  13   11.01    1.18
   2   1 -13   13.06    0.83
  -2  -1 -13   12.65    1.43
   2  -1  13   14.03    1.41
  -2  -1 -13   12.75    1.27
   2  -1  13   11.65    1.25
  -2   1  13   13.52    1.35
   2   1 -13   13.33    1.08
   2   1 -13   13.27    1.10
   2   1 -13   12.40    1.04
  -2   1  13   13.03    1.14
  -2  -1 -13   12.70    0.66
   2   1 -13   13.28    1.03
   2   1 -13   12.22    2.37
  -2   1  13   13.74    0.99
   2  -1  13   13.68    0.74
  -2  -1  14  679.45   23.24
  -2   1 -14  707.19   26.03
  -2   1 -14  693.69   24.65
   2   1  14  654.91   22.83
  -2  -1  14  644.87   22.39
   2  -1 -14  685.86   24.55
   2   1  14  700.65   23.62
  -2  -1  14  640.47   22.14
   2  -1 -14  665.49   24.23
   2   1  14  651.38   23.05
   2   1  14  645.14   21.16
  -2   1 -14  668.41   22.01
   2  -1 -14  643.52   22.78
   2  -1 -14  651.33   22.83
  -2  -1  14  663.89   24.04
  -2   1 -14  665.83   22.29
   2   1  14  659.86   22.86
   2   1 -14  669.53   22.42
  -2  -1 -14  694.25   25.24
   2  -1  14  663.89   23.95
  -2  -1 -14  696.46   24.39
   2  -1  14  669.53   25.52
  -2   1  14  664.22   23.96
   2   1 -14  674.42   23.27
   2   1 -14  672.21   24.74
  -2   1  14  680.22   24.43
   2  -1  14  643.52   20.26
   2  -1  14  638.34   20.81
   2   1 -14  667.22   23.14
  -2   1  14  658.77   23.10
  -2  -1 -14  640.39   21.32
   2   1 -14  639.27   22.75
   2   1 -14  668.47   24.37
  -2   1  14  652.54   22.54
   2  -1  14  657.58   21.45
  -2  -1  15  391.95   12.28
  -2   1 -15  415.16   14.69
  -2   1 -15  402.80   13.70
   2   1  15  380.13   12.56
  -2  -1  15  375.12   12.16
   2  -1 -15  405.30   13.87
   2   1  15  388.93   12.10
  -2  -1  15  365.45   11.68
   2  -1 -15  412.76   14.16
   2   1  15  403.91   13.14
  -2   1 -15  385.98   11.67
   2  -1 -15  397.00   13.25
   2  -1 -15  393.66   12.85
  -2  -1  15  402.16   13.88
  -2   1 -15  384.41   11.88
   2   1  15  375.30   12.29
   2   1 -15  401.80   12.23
  -2  -1 -15  400.44   14.17
   2  -1  15  380.64   13.26
  -2  -1 -15  411.60   13.68
   2  -1  15  380.43   12.71
  -2   1  15  388.85   13.45
   2   1 -15  396.44   12.71
  -2   1  15  401.69   13.69
   2   1 -15  403.49   12.92
   2  -1  15  378.12   10.63
   2  -1  15  383.90   11.15
   2   1 -15  378.48   15.29
  -2   1  15  384.85   12.79
  -2  -1 -15  384.11   11.74
   2   1 -15  380.77   12.72
   2   1 -15  399.34   13.99
  -2   1  15  379.12   12.26
   2  -1  15  371.61   11.14
  -2   1 -16 1797.69   84.81
   2   1  16 1814.49   82.96
  -2   1 -16 1806.33   83.01
   2   1  16 1779.52   80.81
  -2  -1  16 1686.13   77.27
   2  -1 -16 1853.71   85.06
   2   1  16 1803.56   80.51
  -2  -1  16 1669.17   75.94
   2  -1 -16 1800.15   83.68
   2   1  16 1711.26   79.26
  -2   1 -16 1815.87   82.47
   2  -1 -16 1755.76   80.85
   2  -1 -16 1688.83   77.86
  -2  -1  16 1782.60   82.48
  -2   1 -16 1760.94   79.25
   2   1  16 1777.21   80.02
   2   1 -16 1745.80   78.36
  -2  -1 -16 1786.93   83.28
   2  -1  16 1780.66   81.86
  -2  -1 -16 1787.47   81.66
   2  -1  16 1761.73   79.73
  -2   1  16 1706.46   79.02
   2   1 -16 1780.54   80.47
  -2   1  16 1722.88   80.92
   2   1 -16 1883.16   84.85
   2  -1  16 1742.96   74.70
   2  -1  16 1712.43   74.96
  -2   1  16 1702.77   78.65
   2   1 -16 1768.77   80.69
  -2  -1 -16 1666.40   76.02
   2   1 -16 1716.72   79.38
   2   1 -16 1731.57   80.50
  -2   1  16 1694.75   76.74
   2  -1  16 1768.00   77.48
  -2  -1  17  115.80    3.31
  -2   1 -17  127.41    4.94
   2   1  17  119.19    4.15
  -2  -1  17  113.39    3.79
  -2   1 -17  121.65    4.68
   2   1  17  119.63    4.13
  -2  -1  17  117.04    3.75
   2  -1 -17  123.27    4.69
   2   1  17  118.79    3.50
  -2  -1  17  118.14    3.54
   2  -1 -17  122.87    4.41
   2   1  17  125.23    3.83
  -2   1 -17  120.02    3.35
   2  -1 -17  121.10    4.14
  -2  -1  17  122.93    4.80
  -2   1 -17  123.03    3.67
   2   1  17  116.61    4.04
   2   1 -17  118.64    3.24
  -2  -1 -17  125.08    4.52
   2  -1  17  117.10    4.34
  -2  -1 -17  122.78    5.80
   2  -1  17  116.23    4.14
  -2   1  17  119.85    4.52
  -2   1  17  123.74    4.36
   2   1 -17  121.99    3.75
   2  -1  17  111.36    2.43
   2  -1  17  110.90    2.46
  -2   1  17  118.94    4.09
   2   1 -17  118.61    4.09
  -2  -1 -17  115.73    3.24
   2   1 -17  117.50    4.00
   2   1 -17  121.72    4.79
  -2   1  17  116.65    3.83
   2  -1  17  116.54    3.26
  -2  -1  18    8.18    0.67
   2   1  18    8.21    1.10
  -2  -1  18    8.61    1.02
  -2   1 -18    8.35    1.30
   2   1  18    9.12    1.11
  -2  -1  18    8.04    0.92
   2  -1 -18   10.39    1.27
   2   1  18    8.00    0.75
  -2  -1  18    8.45    0.74
   2  -1 -18    9.21    1.21
   2   1  18   10.35    0.85
  -2   1 -18    9.39    0.71
   2  -1 -18    8.02    1.13
   2  -1 -18    8.22    1.60
  -2  -1  18    8.38    1.34
  -2   1 -18    8.93    0.85
   2   1  18   10.00    1.15
   2   1 -18    8.29    0.59
  -2  -1 -18    8.05    1.20
   2  -1  18    8.10    1.28
  -2  -1 -18   10.60    1.27
   2  -1  18    8.03    1.14
  -2   1  18    8.32    1.29
  -2   1  18    9.44    1.15
  -2   1  18    7.03    1.14
   2   1 -18    8.81    1.12
  -2  -1 -18    7.94    0.67
   2   1 -18   10.86    1.09
   2   1 -18    8.40    1.41
  -2   1  18    9.20    1.00
   2  -1  18    8.54    0.72
  -2  -1  19  190.69    5.40
  -2   1 -19  174.39    8.46
   2   1  19  189.97    6.11
  -2  -1  19  194.77    6.10
  -2   1 -19  200.53    6.78
   2   1  19  189.80    6.19
  -2  -1  19  186.01    5.77
   2  -1 -19  195.74    6.65
   2   1  19  187.98    5.29
  -2  -1  19  189.02    5.42
   2  -1 -19  196.62    6.45
   2   1  19  197.98    5.79
  -2   1 -19  183.09    5.27
   2  -1 -19  189.98    7.21
  -2  -1  19  190.81    6.63
   2   1  19  187.10    6.02
   2   1 -19  196.65    5.37
  -2  -1 -19  202.13    6.69
   2  -1  19  192.21    6.54
  -2  -1 -19  199.00    6.78
   2  -1  19  187.33    6.25
  -2   1  19  199.01    7.00
  -2   1  19  197.00    6.48
   2   1 -19  190.73    5.67
  -2   1  19  192.56    6.38
   2   1 -19  194.51    6.39
  -2  -1 -19  185.37    5.40
   2   1 -19  191.32    6.47
   2   1 -19  204.61    7.27
  -2   1  19  192.42    6.07
   2  -1  19  187.12    5.35
  -2  -1  20  115.61    3.23
  -2   1 -20  131.97    4.95
  -2  -1  20  114.83    3.93
  -2   1 -20  124.07    4.59
   2   1  20  113.46    3.97
  -2  -1  20  113.05    3.76
  -2  -1  20  113.79    3.32
   2   1  20  113.87    3.27
   2  -1 -20  120.99    4.23
   2   1  20  119.71    3.60
  -2   1 -20  118.08    3.41
   2  -1 -20  119.10    5.09
  -2  -1  20  116.01    4.45
  -2   1 -20  123.73    3.81
   2   1  20  114.54    3.89
   2   1 -20  118.20    3.19
  -2  -1 -20  119.23    4.26
   2  -1  20  117.63    4.35
  -2  -1 -20  125.64    4.66
   2  -1  20  114.15    4.07
  -2   1  20  119.92    4.61
  -2   1  20  127.61    4.20
   2   1 -20  114.77    3.50
   2   1 -20  118.45    4.31
  -2  -1 -20  109.95    3.32
   2   1 -20  117.59    4.23
   2   1 -20  123.10    4.84
  -2   1  20  116.76    3.91
   2  -1  20  116.42    3.41
  -2   1 -21   35.45    2.17
  -2  -1  21   32.40    1.12
  -2  -1  21   33.59    1.70
  -2   1 -21   35.73    2.10
   2   1  21   30.92    1.78
  -2  -1  21   31.24    1.58
   2   1  21   30.70    1.20
  -2  -1  21   30.21    1.20
   2   1  21   33.07    1.33
   2  -1 -21   33.47    2.71
  -2   1 -21   29.87    1.28
   2  -1 -21   33.36    2.53
  -2  -1  21   34.07    3.15
  -2   1 -21   34.55    1.56
   2   1  21   30.09    1.73
   2   1 -21   32.28    1.11
  -2  -1 -21   32.83    1.82
   2  -1  21   32.43    1.96
  -2  -1 -21   34.02    2.17
  -2   1  21   35.05    2.13
   2  -1  21   32.14    1.89
  -2   1  21   34.20    2.19
  -2   1  21   32.76    1.68
   2   1 -21   31.67    1.38
   2   1 -21   33.64    1.84
  -2  -1 -21   31.62    1.32
   2   1 -21   34.36    1.96
   2   1 -21   33.98    2.28
  -2   1  21   31.10    1.68
   2  -1  21   31.91    1.35
  -2   1 -22  494.39   17.88
  -2  -1  22  444.07   15.27
  -2   1 -22  489.29   17.34
   2   1  22  442.79   15.34
  -2  -1  22  442.52   15.23
  -2  -1  22  461.74   14.99
   2   1  22  456.94   14.56
   2   1  22  484.40   16.00
   2  -1 -22  449.00   15.78
  -2   1 -22  445.92   15.04
   2  -1 -22  463.77   17.62
  -2   1 -22  472.21   15.98
  -2  -1  22  452.78   16.06
   2   1  22  444.79   15.20
   2   1 -22  425.76   13.79
  -2  -1 -22  489.22   16.97
   2  -1  22  447.19   15.80
  -2  -1 -22  480.85   17.02
  -2   1  22  482.79   16.96
   2  -1  22  439.96   15.31
  -2   1  22  453.61   16.46
  -2   1  22  429.20   14.76
   2   1 -22  458.94   15.28
   2   1 -22  456.75   15.95
  -2  -1 -22  425.00   14.54
   2   1 -22  468.85   16.66
   2   1 -22  462.35   17.02
  -2   1  22  446.15   16.46
   2  -1  22  451.66   14.60
  -2   1 -23   18.81    1.68
  -2  -1  23   16.93    1.31
  -2   1 -23   18.33    1.76
   2   1  23   18.10    1.44
  -2  -1  23   16.94    1.22
  -2  -1  23   15.86    0.85
   2   1  23   15.35    0.84
   2   1  23   16.54    0.94
   2  -1 -23   17.04    1.37
  -2   1 -23   16.61    1.03
   2  -1 -23   19.43    2.08
  -2   1 -23   17.93    1.24
  -2  -1  23   18.24    1.66
   2   1  23   15.89    1.37
  -2  -1 -23   17.24    1.34
   2  -1  23   18.09    1.53
  -2  -1 -23   17.39    1.67
  -2   1  23   17.33    1.76
   2  -1  23   19.87    1.53
  -2   1  23   16.63    1.68
  -2   1  23   15.62    1.78
   2   1 -23   15.84    0.97
   2   1 -23   16.63    1.48
  -2  -1 -23   16.55    1.00
   2   1 -23   18.94    1.52
   2   1 -23   17.96    1.74
  -2   1  23   20.57    1.31
   2  -1  23   16.05    1.05
  -2   1 -24    5.87    1.16
  -2  -1  24    5.88    0.98
  -2   1 -24    6.22    1.29
   2   1  24    6.56    1.04
  -2  -1  24    7.38    0.89
   2   1  24    5.95    0.57
  -2  -1  24    5.89    0.57
   2   1  24    6.27    0.61
   2  -1 -24    6.69    0.95
  -2   1 -24    6.85    0.74
   2  -1 -24    7.45    1.59
  -2   1 -24    6.65    0.89
  -2  -1  24    6.32    1.23
   2   1  24    6.11    1.02
  -2  -1 -24    6.65    0.94
   2  -1  24    6.66    1.07
  -2  -1 -24    7.25    1.23
  -2   1  24    6.33    1.29
   2  -1  24    6.53    1.10
  -2   1  24    5.37    1.16
  -2   1  24    5.65    0.84
   2   1 -24    6.21    0.65
   2   1 -24    6.26    1.07
  -2  -1 -24    5.92    0.71
   2   1 -24    5.61    1.12
   2   1 -24    5.97    1.26
  -2   1  24    5.73    0.94
   2  -1  24    5.83    0.75
  -2   1 -25  116.42    4.56
  -2  -1  25  120.94    4.20
  -2   1 -25  108.38    4.49
   2   1  25  116.55    4.23
  -2  -1  25  116.44    4.04
  -2  -1  25  106.04    3.16
   2  -1 -25  116.80    4.19
  -2   1 -25  119.30    3.81
   2  -1 -25  124.41    4.62
   2  -1 -25  116.42    4.62
   2  -1 -25  120.14    5.64
  -2   1 -25  126.32    4.25
  -2  -1  25  121.96    4.68
   2   1  25  117.37    4.17
  -2  -1 -25  126.58    4.35
   2  -1  25  123.07    4.49
  -2  -1 -25  113.04    4.56
  -2   1  25  125.82    4.87
   2  -1  25  118.72    4.37
  -2   1  25  103.13    4.35
  -2   1  25  120.62    3.99
   2   1 -25  125.33    4.59
  -2  -1 -25  113.71    3.69
   2   1 -25  114.77    4.59
   2   1 -25  106.77    4.60
  -2   1  25  120.63    4.25
   2  -1  25  123.01    3.84
  -2   1 -26   31.69    2.04
  -2  -1  26   33.36    2.69
  -2   1 -26   31.78    2.20
   2   1  26   33.35    1.97
  -2  -1  26   32.90    1.74
   2  -1 -26   33.17    1.78
  -2   1 -26   32.79    1.54
   2  -1 -26   34.25    2.10
   2  -1 -26   30.54    2.10
   2  -1 -26   31.16    2.93
  -2   1 -26   33.30    1.75
  -2  -1  26   31.47    2.19
   2   1  26   35.08    1.96
  -2  -1 -26   32.86    1.83
  -2  -1 -26   34.58    1.77
   2  -1  26   32.78    1.99
  -2  -1 -26   30.44    2.15
  -2   1  26   34.02    2.30
   2  -1  26   32.30    1.99
  -2   1  26   27.87    2.07
  -2   1  26   32.74    1.59
   2   1 -26   33.96    2.07
  -2  -1 -26   30.50    1.48
   2   1 -26   31.06    2.06
   2   1 -26   27.42    2.19
  -2   1  26   31.41    1.83
   2  -1  26   33.33    1.54
  -2   1 -27   96.72    4.07
  -2  -1  27  100.51    3.72
   2   1  27  103.39    4.10
  -2  -1  27   93.86    3.56
   2  -1 -27  100.63    3.73
  -2   1 -27   97.52    3.40
   2  -1 -27  105.47    4.29
  -2   1 -27  104.16    3.80
  -2  -1  27  107.08    4.47
   2   1  27  103.51    3.97
  -2  -1 -27  102.46    3.85
  -2  -1 -27  104.56    3.79
   2  -1  27  102.98    3.99
  -2   1  27  107.56    4.60
   2  -1  27  102.49    4.12
  -2   1  27   97.15    3.41
   2   1 -27  103.35    4.22
  -2  -1 -27   92.98    3.28
  -2   1  27   98.05    3.76
   2  -1  27  100.06    3.36
  -2  -1  28  165.41    5.83
   2   1  28  170.65    6.28
   2  -1 -28  169.96    5.99
  -2   1 -28  159.99    5.48
   2  -1 -28  183.50    7.01
  -2   1 -28  166.54    5.87
  -2  -1  28  173.23    6.81
   2   1  28  171.05    6.18
  -2  -1 -28  164.90    5.93
  -2  -1 -28  168.69    5.88
   2  -1  28  174.94    6.39
  -2   1  28  179.29    7.10
   2  -1  28  170.64    6.32
  -2   1  28  162.03    5.44
   2   1 -28  176.47    6.73
  -2  -1 -28  168.55    5.62
  -2   1  28  173.20    6.24
   2  -1  28  166.90    5.47
  -2  -1  29   53.88    2.63
   2   1  29   51.30    2.79
   2  -1 -29   51.17    2.38
  -2   1 -29   56.16    3.13
   2  -1 -29   55.29    3.11
  -2  -1  29   52.69    3.12
   2   1  29   52.56    2.75
  -2  -1 -29   52.12    2.48
   2  -1  29   52.66    3.87
  -2   1  29   55.22    3.32
   2  -1  29   53.82    2.92
  -2   1  29   51.35    2.27
   2   1 -29   55.53    3.14
  -2  -1 -29   68.13    2.54
  -2   1  29   52.99    2.78
   2  -1  29   51.68    2.28
  -2  -1  30  105.58    4.13
   2   1  30  101.15    4.37
   2  -1 -30   97.52    3.77
  -2   1 -30  102.12    3.80
   2  -1 -30  106.97    4.79
  -2  -1  30  103.79    4.80
   2   1  30  103.34    4.27
  -2  -1 -30   95.74    3.81
   2  -1  30   77.98    3.64
  -2   1  30  108.49    4.99
   2  -1  30  105.83    4.43
   2   1 -30  108.45    4.66
  -2  -1 -30   91.56    3.55
  -2   1  30  101.49    4.13
   2  -1  30  101.35    3.62
  -2  -1  31  130.21    5.07
   2   1  31  125.30    5.27
   2  -1 -31  125.91    4.76
  -2   1 -31  132.21    4.82
   2  -1 -31  150.34    8.19
  -2  -1  31  133.68    6.12
   2   1  31  129.32    5.15
  -2  -1 -31  125.66    4.88
   2  -1  31  133.05    5.09
  -2   1  31  130.55    5.79
   2  -1  31  126.32    5.30
   2   1 -31  137.70    7.73
  -2  -1 -31  120.04    4.53
  -2   1  31  131.08    5.26
   2  -1  31  128.29    4.56
  -2  -1  32  159.19    6.06
   2   1  32  150.17    6.05
  -2   1 -32  150.49    5.53
   2  -1 -32  152.39    8.80
   2   1  32  149.67    5.95
  -2  -1 -32  140.98    5.48
   2  -1  32  153.86    5.86
  -2   1  32  160.64    6.75
   2  -1  32  150.83    6.10
   2   1 -32  160.21    6.66
  -2  -1 -32  140.21    5.27
  -2   1  32  156.49    6.09
   2  -1  32  151.87    5.34
  -2  -1  33   24.34    1.95
   2   1  33   23.81    2.12
  -2   1 -33   22.15    1.58
   2  -1 -33   24.10    2.45
  -2  -1  33   25.16    2.43
   2   1  33   21.78    2.06
  -2  -1 -33   20.46    1.57
   2  -1  33   23.00    1.80
  -2   1  33   24.08    2.38
   2  -1  33   21.67    2.10
   2   1 -33   23.22    2.30
  -2  -1 -33   21.26    1.54
  -2   1  33   24.50    2.05
   2  -1  33   24.89    1.62
  -2  -1  34   74.26    3.49
   2   1  34   72.49    3.79
  -2   1 -34   69.81    3.14
   2  -1 -34   70.10    4.15
  -2  -1  34   74.79    4.13
   2   1  34   71.86    3.58
  -2  -1 -34   64.97    2.92
   2  -1  34   72.39    3.32
  -2   1  34   74.70    4.17
   2  -1  34   72.52    3.74
   2   1 -34   76.61    4.10
  -2  -1 -34   66.99    3.01
  -2   1  34   79.75    3.92
   2  -1  34   71.32    3.00
  -2  -1  35  166.51    6.55
   2   1  35  163.91    6.78
  -2   1 -35  155.23    6.02
   2  -1 -35  159.67    7.10
  -2  -1  35  167.76    7.32
   2   1  35  158.44    6.48
   2  -1  35  164.75    6.20
  -2   1  35  170.16    7.34
   2  -1  35  158.68    6.67
   2   1 -35  164.93    7.12
  -2  -1 -35  157.59    5.93
   2  -1  35  155.58    5.73
  -2  -1  36   83.46    3.90
   2   1  36   79.99    4.20
  -2   1 -36   79.73    3.58
   2  -1 -36   79.39    4.55
  -2  -1  36   83.78    4.59
   2   1  36   79.58    3.97
   2  -1  36   82.00    3.51
  -2   1  36   85.30    4.59
   2  -1  36   79.45    4.03
   2   1 -36   82.17    4.52
  -2  -1 -36   76.46    3.39
   2  -1  36   77.14    3.32
  -2  -1  37   30.33    2.28
   2   1  37   29.46    2.55
  -2   1 -37   29.41    2.01
   2  -1 -37   30.03    2.80
  -2  -1  37   29.89    2.76
   2   1  37   29.19    2.38
   2  -1  37   30.50    2.06
  -2   1  37   32.85    2.79
   2  -1  37   29.37    2.46
   2   1 -37   30.09    2.71
  -2   1  37   29.17    2.33
   2  -1  37   28.60    1.88
  -2  -1  38   31.69    2.25
   2   1  38   30.35    2.61
  -2   1 -38   29.90    2.03
   2  -1 -38   31.19    2.82
  -2  -1  38   33.55    2.78
   2   1  38   31.00    2.43
   2  -1  38   31.95    2.09
  -2   1  38   32.82    2.85
   2  -1  38   31.73    2.53
   2   1 -38   33.17    2.77
  -2   1  38   32.07    2.47
   2  -1  38   29.38    1.95
  -2  -1  39   25.06    2.00
   2   1  39   22.91    2.29
   2  -1 -39   23.06    2.45
  -2  -1  39   24.48    2.50
   2   1  39   22.46    2.14
   2  -1  39   24.04    1.76
  -2   1  39   24.15    2.50
   2  -1  39   23.83    2.20
   2   1 -39   23.37    2.47
  -2   1  39   24.06    2.20
   2  -1  39   23.01    1.77
  -2  -1  40    8.39    1.39
   2   1  40    8.31    1.62
   2  -1 -40    7.41    1.70
  -2  -1  40    8.09    1.81
   2   1  40    7.42    1.48
   2  -1  40    8.96    1.17
  -2   1  40    9.44    1.81
   2  -1  40    7.34    2.43
   2   1 -40    6.92    1.73
  -2   1  40    8.14    1.55
   2  -1  40    7.58    1.21
  -2  -1  41    9.82    1.47
   2   1  41    8.26    1.74
   2  -1 -41    9.75    1.83
  -2  -1  41    9.61    1.93
   2   1  41    9.72    1.52
  -2   1  41    8.66    1.90
   2  -1  41    8.95    2.63
   2   1 -41   10.88    1.84
  -2   1  41    9.43    1.61
   2  -1  41    9.77    1.25
  -2  -1  42   56.84    3.09
   2   1  42   55.64    3.47
   2  -1 -42   78.27    4.16
  -2  -1  42   57.00    3.75
   2   1  42   53.13    3.18
   2  -1  42   52.31    3.18
   2   1 -42   53.11    3.63
  -2   1  42   55.82    3.18
   2  -1  42   50.58    2.59
  -2  -1  43    4.78    1.23
   2   1  43    4.77    1.50
   2  -1 -43    8.78    1.63
  -2  -1  43    6.18    2.58
   2   1  43    5.25    1.34
  -2   1  43    5.08    1.49
   2  -1  43    5.01    1.35
   2   1 -43    5.74    1.56
  -2   1  43    5.52    1.37
   2  -1  43    4.36    1.03
  -2  -1  44    8.20    1.38
   2   1  44    8.24    1.66
  -2   1  44    7.81    1.64
   2  -1  44    9.16    1.45
   2   1 -44    7.58    1.75
  -2   1  44    8.56    1.52
   2  -1  44    8.27    1.17
  -2  -1  45   15.63    1.63
   2   1  45   15.08    3.03
   2  -1 -45   14.74    1.96
  -2   1  45   15.96    1.92
   2  -1  45   15.63    1.85
   2   1 -45   14.66    1.99
  -2  -1 -45   14.27    2.05
  -2   1  45   15.56    1.79
   2  -1  45   14.47    1.37
  -2  -1  46   19.06    1.68
   2  -1 -46   18.05    2.06
  -2   1  46   19.20    1.96
   2  -1  46   19.49    1.93
   2   1 -46   18.36    2.05
  -2  -1 -46   16.76    2.20
  -2   1  46   18.96    1.88
   2  -1  46   17.45    1.43
  -2  -1  47   10.93    1.29
   2   1  47   12.55    1.64
   2  -1 -47   11.52    1.71
  -2   1 -47    8.31    1.27
  -2   1  47   11.17    1.66
   2  -1  47   11.67    1.61
   2   1 -47   11.52    1.70
  -2  -1 -47   12.32    1.77
  -2   1  47   10.35    1.60
  -2  -1  48    1.52    0.88
   2   1  48    4.89    1.18
   2  -1 -48    4.26    1.23
  -2   1 -48    3.14    0.95
  -2  -1  48    4.11    1.20
  -2   1  48    4.56    1.26
   2  -1  48    4.64    1.13
   2   1 -48    3.67    1.28
  -2  -1 -48    4.42    1.29
  -2   1  48    3.11    1.81
  -2  -1  49   21.44    1.48
   2   1  49   22.51    1.86
  -2   1 -49   15.59    1.55
  -2  -1  49   23.73    1.89
  -2   1  49   23.15    1.92
   2  -1  49   23.26    1.83
   2   1 -49   20.74    2.01
  -2  -1 -49   20.16    2.04
  -2   1  49   22.54    1.77
  -2  -1  50    1.88    0.72
   2   1  50    2.83    0.94
  -2   1 -50    1.41    0.71
  -2  -1  50    2.18    0.97
  -2   1  50    1.52    1.00
   2  -1  50    2.71    0.94
   2   1 -50    1.97    1.06
  -2  -1 -50    2.27    1.05
  -2   1  50    2.95    0.91
  -2  -1  51   14.58    1.16
   2   1  51   17.74    1.58
  -2  -1  51   17.80    1.59
  -2   1  51   16.67    2.39
   2  -1  51   17.42    1.47
   2   1 -51   16.09    1.65
  -2  -1 -51   12.89    1.65
  -2   1  51   15.98    1.40
   2   1  52    9.28    1.32
  -2  -1  52    8.45    1.24
  -2   1  52    7.46    1.18
   2  -1  52    8.51    1.17
   2   1 -52    7.36    1.28
  -2  -1 -52    6.80    1.25
  -2   1  52    7.86    1.11
  -2  -2   0   59.56    2.76
  -2   2   0   57.22    1.99
   2  -2   0   58.59    2.55
  -2  -2   0   63.85    1.77
   2   2   0   55.10    2.46
  -2   2   0   58.34    2.31
   2  -2   0   59.41    2.42
   2  -2   0   74.13    2.11
  -2  -2   0   71.93    2.01
  -2  -2   1  141.98    5.02
  -2   2  -1  159.91    4.40
   2  -2  -1  135.60    3.72
   2   2   1  147.57    3.59
   2   2   1  140.67    4.74
  -2   2  -1  147.44    4.41
   2  -2  -1  145.61    4.76
   2   2   1  144.62    5.36
   2  -2  -1  166.41    4.46
  -2  -2   1  165.41    4.31
  -2  -2  -1  143.87    5.09
  -2   2   1  139.02    3.90
   2  -2   1  139.83    4.05
  -2  -2  -1  142.27    4.87
  -2  -2  -1  157.47    3.69
   2   2  -1  144.93    4.73
  -2   2   1  147.32    4.71
   2  -2   1  141.74    4.48
  -2  -2   2  641.20   24.82
  -2   2  -2  624.58   21.26
   2  -2  -2  623.18   20.10
   2   2   2  662.90   20.62
   2   2   2  633.41   21.87
  -2   2  -2  642.02   21.46
   2  -2  -2  626.77   21.94
   2   2   2  624.28   22.73
   2   2   2  785.22   24.81
  -2   2  -2  768.93   25.14
   2  -2  -2  629.24   21.58
  -2  -2   2  614.42   20.94
   2   2  -2  635.47   22.47
  -2  -2  -2  625.10   22.19
  -2   2   2  601.39   20.00
   2  -2   2  638.54   21.37
  -2  -2  -2  623.47   21.91
  -2  -2  -2  617.59   19.57
   2   2  -2  625.63   21.52
  -2   2   2  638.60   22.24
   2  -2   2  636.63   21.54
  -2   2   2  628.18   20.45
   2   2  -2  611.61   20.48
  -2  -2  -2  772.95   24.13
   2  -2   2  775.19   24.71
  -2  -2   3  217.86    7.23
  -2   2  -3  215.78    6.34
   2  -2  -3  205.21    5.36
   2   2   3  216.09    5.77
   2   2   3  212.26    6.77
  -2   2  -3  214.82    5.99
   2  -2  -3  205.21    6.64
   2   2   3  206.42    7.35
   2  -2  -3  219.33    6.23
  -2  -2   3  221.06    6.29
   2   2  -3  215.87    7.13
  -2  -2  -3  211.67    7.23
  -2   2   3  201.23    5.40
   2  -2   3  214.25    6.33
  -2  -2  -3  209.89    6.83
  -2  -2  -3  206.49    5.44
   2   2  -3  211.83    6.54
  -2   2   3  206.22    6.59
   2  -2   3  208.69    6.16
  -2   2   3  199.48    6.17
  -2  -2   4  449.82   15.30
  -2   2  -4  453.76   14.66
   2  -2  -4  447.19   13.02
  -2  -2   4  520.38   14.77
   2   2   4  439.91   12.86
   2  -2  -4  502.75   16.32
  -2  -2   4  397.38   13.15
   2   2   4  454.03   14.95
  -2   2  -4  438.86   14.42
   2  -2  -4  441.42   14.83
   2   2   4  467.15   16.32
   2   2   4  514.27   15.13
   2  -2  -4  440.34   15.48
  -2  -2   4  449.91   13.99
   2  -2  -4  427.04   10.57
   2   2  -4  471.45   15.95
  -2  -2  -4  471.26   16.07
  -2   2   4  424.24   12.95
   2  -2   4  466.23   15.02
  -2  -2  -4  454.96   15.50
  -2  -2  -4  450.99   14.20
  -2   2   4  514.83   16.84
   2   2  -4  456.42   16.72
  -2   2   4  448.51   15.12
   2  -2   4  438.84   14.03
  -2   2   4  449.04   14.51
   2   2  -4  438.34   14.09
   2  -2   4  513.05   15.56
  -2   2   4  459.31   11.35
  -2  -2   5  995.07   38.40
  -2   2  -5  968.23   37.24
   2  -2  -5  971.58   34.23
  -2   2  -5 1213.29   45.12
   2   2   5  979.52   35.01
  -2  -2   5  935.32   32.98
   2  -2  -5  920.65   35.06
  -2  -2   5  962.31   36.08
   2   2   5 1032.72   38.86
  -2   2  -5  962.39   35.44
   2  -2  -5  966.36   37.35
   2   2   5  979.01   38.69
   2   2   5  971.72   35.46
  -2   2  -5  954.16   35.98
   2  -2  -5  944.30   35.66
  -2  -2   5  961.54   35.93
   2  -2  -5  981.63   31.93
  -2  -2   5 1184.74   45.36
   2   2  -5  977.89   38.85
  -2  -2  -5 1005.74   39.57
  -2   2   5  965.48   34.88
   2  -2   5 1022.36   39.55
  -2  -2  -5  997.72   39.21
  -2  -2  -5  990.73   36.54
   2  -2   5 1330.88   49.74
   2   2  -5 1022.40   37.08
   2   2  -5 1044.89   39.78
  -2   2   5  976.00   38.63
   2  -2   5  990.29   37.05
  -2   2   5  968.48   37.06
   2   2  -5  959.59   36.73
  -2  -2  -5 1005.94   38.10
   2  -2   5 1059.67   40.86
   2   2  -5 1213.11   47.81
  -2  -2  -5 1164.58   45.98
  -2   2   5 1007.89   33.18
  -2  -2  -5 1193.46   45.69
  -2  -2   6   89.07    3.45
  -2   2  -6   86.41    3.17
   2  -2  -6   80.37    1.89
   2   2   6   84.70    2.37
  -2  -2   6   92.44    2.22
  -2  -2   6   86.23    2.98
   2   2   6   88.48    3.31
  -2   2  -6   84.73    2.33
   2  -2  -6   85.03    3.34
   2   2   6   90.75    3.83
   2   2   6  134.57   63.85
   2  -2  -6   82.95    2.88
  -2  -2   6   83.52    2.81
   2  -2  -6   86.75    1.80
   2   2  -6   88.38    3.46
  -2  -2  -6   86.39    3.51
  -2   2   6   75.94    1.96
   2  -2   6   85.90    3.13
  -2  -2  -6   85.07    3.47
  -2  -2  -6   87.02    2.42
  -2   2   6   88.72    3.36
   2   2  -6   92.17    2.23
   2   2  -6   85.44    3.03
  -2   2   6   83.77    3.39
   2  -2   6   85.03    2.55
  -2   2   6   87.00    2.70
  -2  -2  -6   94.99    2.49
   2   2  -6   86.18    2.72
  -2   2   6   80.84    1.65
  -2  -2   7   79.39    3.03
  -2   2  -7   74.67    2.93
   2  -2  -7   77.57    1.58
  -2   2  -7   89.81    4.03
   2   2   7   79.43    2.17
  -2  -2   7   74.67    1.84
   2  -2  -7   75.08    2.88
  -2  -2   7   79.30    2.66
   2   2   7   82.97    3.04
  -2   2  -7   77.02    2.02
   2  -2  -7   77.29    3.14
   2   2   7   77.83    3.44
   2   2   7   77.54    2.13
  -2   2  -7   76.08    2.30
   2  -2  -7   74.68    2.51
  -2  -2   7   76.43    2.51
   2  -2  -7   75.23    1.94
  -2  -2   7   86.59    3.42
   2   2  -7   79.92    3.11
  -2  -2  -7   80.86    3.21
  -2   2   7   79.76    1.75
   2  -2   7   76.62    2.85
  -2  -2  -7   81.35    3.16
  -2  -2  -7   81.48    2.23
   2  -2   7   90.61    3.17
  -2   2   7   79.48    3.01
   2   2  -7   81.74    2.83
  -2   2   7   81.51    3.21
   2  -2   7   75.18    2.17
  -2   2   7   78.66    3.29
  -2  -2  -7   79.18    2.23
   2   2  -7   76.75    2.50
   2  -2   7   77.33    2.36
  -2  -2  -7   80.25    3.34
  -2   2   7   76.55    1.62
  -2  -2  -7   83.49    3.10
  -2  -2   8  164.43    5.45
  -2   2  -8  164.92    5.44
   2  -2  -8  164.44    3.33
  -2   2  -8  161.25    5.10
  -2  -2   8  151.77    3.71
   2   2   8  160.74    4.27
   2  -2  -8  152.60    4.96
  -2  -2   8  158.78    4.74
   2   2   8  161.93    5.26
  -2   2  -8  159.74    4.05
   2  -2  -8  168.64    5.82
   2   2   8  170.39    5.92
   2   2   8  160.86    4.18
  -2   2  -8  154.31    4.31
   2  -2  -8  156.25    4.68
  -2  -2   8  153.88    4.53
  -2   2  -8  159.13    2.99
   2  -2  -8  152.95    3.65
  -2  -2   8  159.32    5.31
  -2   2  -8  148.78    2.76
   2   2  -8  178.34    5.61
  -2  -2  -8  162.84    5.56
   2  -2   8  162.40    5.21
  -2  -2  -8  161.72    5.41
  -2  -2  -8  159.22    4.30
   2  -2   8  157.17    4.99
  -2   2   8  160.37    5.24
   2   2  -8  158.53    4.86
  -2   2   8  176.82    5.91
  -2   2   8  169.62    5.04
   2   2  -8  156.53    4.64
  -2  -2  -8  159.79    4.28
   2  -2   8  158.46    4.41
  -2  -2  -8  160.97    5.60
   2   2  -8  158.55    5.59
  -2   2   8  146.82    3.47
  -2  -2  -8  161.69    5.41
  -2  -2   9  139.47    4.64
  -2   2  -9  146.44    5.05
  -2   2  -9  136.71    4.42
   2   2   9  142.97    3.79
  -2  -2   9  131.53    3.62
   2  -2  -9  131.21    4.41
  -2  -2   9  136.24    4.03
   2   2   9  137.90    4.53
  -2   2  -9  139.93    3.36
   2  -2  -9  138.46    5.01
   2   2   9  138.41    4.91
   2   2   9  135.45    4.02
  -2   2  -9  131.31    3.71
   2  -2  -9  136.34    4.16
  -2  -2   9  132.08    4.02
  -2   2  -9  133.27    2.64
   2  -2  -9  128.81    3.16
  -2  -2   9  136.97    4.85
  -2   2  -9  131.70    2.57
   2   2  -9  140.01    4.66
  -2   2   9  131.40    2.36
  -2  -2  -9  134.30    6.20
  -2   2   9  126.32    2.34
   2  -2   9  137.71    4.69
  -2  -2  -9  139.00    6.15
  -2  -2  -9  137.56    3.73
   2  -2   9  132.92    4.14
  -2   2   9  135.11    4.55
   2   2  -9  134.04    4.16
  -2   2   9  137.25    4.99
   2  -2   9  129.46    3.34
  -2   2   9  139.01    4.23
  -2  -2  -9  136.64    3.63
   2   2  -9  133.39    4.93
   2  -2   9  131.93    3.65
  -2  -2  -9  132.31    4.84
   2   2  -9  138.23    5.09
  -2   2   9  132.02    3.09
  -2  -2  -9  140.45    4.81
  -2  -2  10  249.28    7.88
  -2   2 -10  250.37    8.32
  -2   2 -10  246.47    7.61
   2   2  10  246.98    7.64
  -2  -2  10  239.48    6.30
   2  -2 -10  236.26    7.54
  -2  -2  10  241.66    7.05
  -2   2 -10  233.77    5.94
   2  -2 -10  249.06    8.30
   2   2  10  248.76    8.36
   2   2  10  242.00    6.53
   2  -2 -10  234.57    7.16
  -2   2 -10  243.18    7.76
  -2  -2  10  241.20    7.31
  -2   2 -10  226.17    5.39
   2  -2 -10  233.30    6.21
  -2  -2  10  248.97    8.16
  -2   2 -10  232.76    5.36
  -2  -2 -10  239.60    7.97
   2   2 -10  249.07    7.95
   2  -2  10  246.57    8.02
  -2  -2 -10  253.04    8.29
  -2  -2 -10  245.03    6.93
   2  -2  10  241.32    7.40
  -2   2  10  243.34    7.87
   2   2 -10  245.82    7.35
  -2   2  10  249.02    8.38
   2  -2  10  226.08    6.08
  -2   2  10  240.40    7.24
  -2  -2 -10  245.83    6.83
   2   2 -10  229.24    7.01
   2  -2  10  242.72    6.92
  -2  -2 -10  240.92    8.15
   2   2 -10  246.70    8.49
  -2   2  10  230.70    6.03
  -2  -2 -10  249.81    8.05
  -2  -2  11  335.56   10.76
  -2   2 -11  338.12   11.43
  -2   2 -11  332.75   10.51
   2   2  11  331.41    9.72
  -2  -2  11  321.80    9.00
   2  -2 -11  322.42   10.44
  -2  -2  11  325.52    9.72
  -2   2 -11  337.96    8.88
   2   2  11  330.43   12.07
   2  -2 -11  330.86   11.18
   2   2  11  338.66   11.40
   2   2  11  322.83    9.26
   2  -2 -11  307.42   11.20
  -2  -2  11  320.18    9.99
   2  -2 -11  312.06    8.86
  -2  -2  11  336.97   11.31
  -2   2 -11  320.08    8.41
   2   2 -11  343.94   10.93
  -2  -2 -11  322.09   10.88
   2  -2  11  331.43   10.98
  -2  -2 -11  339.90   11.11
  -2  -2 -11  332.50    9.74
   2  -2  11  322.71   10.18
  -2   2  11  331.05   10.81
   2   2 -11  330.58   10.01
  -2   2  11  332.55   11.30
   2  -2  11  313.30    8.69
  -2   2  11  332.60   10.39
  -2  -2 -11  316.80   10.08
   2   2 -11  306.76    9.76
   2  -2  11  326.53    9.71
  -2  -2 -11  327.57   11.12
   2   2 -11  333.06   11.47
  -2   2  11  315.79    8.83
  -2  -2 -11  334.05   10.91
  -2  -2  12  583.64   20.29
  -2   2 -12  701.15   24.11
  -2   2 -12  578.59   19.58
   2   2  12  559.01   18.19
  -2  -2  12  549.03   17.54
   2  -2 -12  573.94   19.79
   2   2  12  542.51   20.24
  -2  -2  12  556.76   18.32
  -2   2 -12  578.53   17.21
   2  -2 -12  577.47   20.45
   2   2  12  586.27   20.92
   2   2  12  558.79   18.09
   2  -2 -12  535.60   18.54
  -2  -2  12  554.80   18.89
   2  -2 -12  537.55   17.59
  -2  -2  12  593.73   20.81
  -2   2 -12  529.99   16.72
  -2  -2 -12  563.03   20.03
   2   2 -12  582.31   20.06
   2  -2  12  627.55   21.80
  -2  -2 -12  590.01   20.70
  -2  -2 -12  562.53   18.50
   2  -2  12  562.84   19.14
  -2   2  12  567.81   19.89
   2   2 -12  600.44   19.90
  -2   2  12  603.39   21.59
   2  -2  12  532.69   16.57
  -2   2  12  567.68   19.53
  -2  -2 -12  556.93   18.24
   2   2 -12  537.12   18.67
   2  -2  12  556.87   18.50
  -2  -2 -12  568.77   20.22
   2   2 -12  578.12   21.05
  -2   2  12  538.34   17.18
  -2  -2 -12  576.35   20.03
   2  -2  12  550.72   16.17
  -2  -2  13   52.20    2.23
  -2   2 -13   54.93    2.74
  -2  -2  13   53.09    1.57
  -2   2 -13   54.63    2.29
   2   2  13   52.61    1.82
  -2  -2  13   50.33    1.49
   2  -2 -13   51.90    2.43
   2   2  13   52.79    2.17
  -2  -2  13   50.95    1.74
  -2   2 -13   51.75    1.10
   2  -2 -13   53.19    2.63
   2   2  13   55.46    2.60
   2   2  13   51.51    1.61
   2  -2 -13   49.64    2.12
   2  -2 -13   48.52    1.53
  -2  -2  13   55.00    2.64
  -2   2 -13   50.66    1.57
  -2  -2 -13   51.39    2.49
   2   2 -13   54.77    2.17
   2  -2  13   53.45    2.53
  -2  -2 -13   53.06    2.44
  -2  -2 -13   51.58    1.88
   2  -2  13   52.91    2.17
  -2   2  13   51.48    2.43
  -2   2  13   54.19    2.67
   2   2 -13   53.05    1.95
   2  -2  13   48.29    1.14
   2   2 -13   53.13    2.13
  -2   2  13   51.39    2.15
  -2  -2 -13   50.80    1.65
   2   2 -13   49.87    2.06
   2  -2  13   52.06    1.82
  -2  -2 -13   50.83    2.64
   2   2 -13   51.79    2.71
  -2   2  13   49.71    1.54
  -2  -2 -13   52.40    2.53
   2  -2  13   52.16    1.19
  -2  -2  14   80.31    2.94
  -2   2 -14   84.72    3.59
  -2  -2  14   78.29    2.23
  -2   2 -14   82.27    3.03
   2   2  14   79.78    2.55
  -2  -2  14   76.07    2.12
   2  -2 -14   84.24    3.25
   2   2  14   78.00    2.85
  -2  -2  14   78.41    2.39
   2  -2 -14   84.21    4.98
   2   2  14   87.29    3.38
   2   2  14   78.05    2.26
   2  -2 -14   78.69    2.94
  -2  -2  14   84.04    3.45
   2  -2 -14   75.55    2.80
  -2   2 -14   73.97    2.25
  -2  -2 -14   82.14    3.30
   2   2 -14   78.63    2.77
   2  -2  14   79.67    3.39
  -2  -2 -14   81.63    3.20
  -2  -2 -14   79.91    2.63
   2  -2  14   81.85    2.93
  -2   2  14   84.08    3.25
   2   2 -14   79.91    2.57
  -2   2  14   81.05    3.52
   2   2 -14   78.11    2.88
  -2   2  14   80.53    2.89
  -2  -2 -14   80.51    2.39
   2   2 -14   75.51    2.81
   2  -2  14   78.15    2.46
  -2  -2 -14   81.69    3.45
   2   2 -14   80.45    3.53
  -2  -2 -14   84.54    3.42
  -2   2  14   75.86    2.23
   2  -2  14   75.48    1.77
  -2  -2  15  476.53   15.76
  -2   2 -15  482.47   17.16
  -2  -2  15  435.30   13.68
  -2   2 -15  476.60   15.86
   2   2  15  456.03   14.62
  -2  -2  15  446.09   13.97
   2  -2 -15  479.05   16.29
   2   2  15  462.31   15.19
  -2  -2  15  450.12   14.20
   2  -2 -15  480.51   16.69
   2   2  15  477.89   16.53
   2   2  15  459.20   15.31
   2  -2 -15  449.11   15.23
  -2   2 -15  439.96   14.05
   2  -2 -15  429.26   13.88
  -2  -2  15  473.74   16.45
  -2  -2 -15  468.28   16.27
   2   2 -15  457.05   15.14
   2  -2  15  473.33   16.63
  -2  -2 -15  476.71   16.27
  -2  -2 -15  460.89   15.05
   2  -2  15  463.04   15.36
  -2   2  15  493.08   17.61
   2   2 -15  492.81   15.49
   2   2 -15  468.49   15.71
  -2   2  15  456.72   15.42
  -2  -2 -15  446.12   14.41
   2   2 -15  437.96   15.02
   2  -2  15  451.55   14.60
  -2  -2 -15  452.47   16.05
   2   2 -15  472.00   16.81
  -2   2  15  431.27   13.62
  -2  -2 -15  496.98   16.91
   2  -2  15  451.22   13.21
  -2  -2  16   23.54    1.36
  -2   2 -16   20.16    1.98
  -2  -2  16   20.85    0.99
  -2   2 -16   23.75    1.53
   2   2  16   20.77    1.20
  -2  -2  16   20.34    0.93
   2  -2 -16   22.75    1.67
   2   2  16   19.34    1.33
  -2  -2  16   19.78    0.97
   2  -2 -16   22.00    1.79
   2   2  16   22.78    1.56
   2   2  16   20.28    1.00
  -2   2 -16   22.85    1.10
   2  -2 -16   23.00    1.46
  -2   2 -16   21.13    1.17
   2  -2 -16   19.83    1.00
  -2  -2  16   24.32    1.79
  -2  -2 -16   22.93    1.62
   2   2 -16   23.24    1.31
   2  -2  16   22.32    2.74
  -2  -2 -16   21.97    1.53
  -2  -2 -16   22.77    1.30
   2  -2  16   23.00    1.42
   2   2 -16   19.94    1.07
  -2   2  16   19.65    1.80
   2   2 -16   22.42    1.51
  -2   2  16   29.75    1.73
  -2  -2 -16   20.97    1.02
   2   2 -16   23.05    1.43
  -2  -2 -16   24.92    1.77
   2   2 -16   24.38    1.93
  -2  -2 -16   23.42    1.80
  -2   2  16   19.66    0.97
   2  -2  16   20.59    0.75
  -2  -2  17   79.84    2.75
  -2   2 -17   84.69    3.67
  -2  -2  17   79.19    2.34
  -2   2 -17   85.09    3.16
   2   2  17   81.39    2.67
  -2  -2  17   79.04    2.77
   2  -2 -17   85.40    3.31
   2   2  17   80.46    2.79
  -2  -2  17   79.65    2.26
   2  -2 -17   82.25    3.36
   2   2  17   84.75    3.10
   2   2  17   79.04    2.39
  -2   2 -17   81.02    2.51
   2  -2 -17   77.51    3.02
  -2   2 -17   80.08    2.62
   2  -2 -17   78.15    2.45
  -2  -2  17   83.88    3.48
  -2  -2 -17   83.13    3.16
   2   2 -17   82.24    2.75
   2  -2  17   80.72    4.66
  -2  -2 -17   83.25    4.21
  -2  -2 -17   83.26    2.83
   2  -2  17   82.50    2.94
   2   2 -17   79.98    2.40
  -2   2  17   87.78    3.60
   2   2 -17   83.62    3.08
  -2   2  17   86.80    3.35
  -2  -2 -17   76.57    2.39
   2   2 -17   80.91    3.02
  -2  -2 -17   79.48    3.37
   2   2 -17   84.38    3.63
  -2  -2 -17   91.08    3.58
  -2   2  17   77.91    2.37
   2  -2  17   78.92    2.02
  -2  -2  18   81.42    2.74
  -2   2 -18   90.00    3.88
  -2  -2  18   77.09    2.34
  -2   2 -18   84.58    3.17
   2   2  18   81.27    2.74
  -2  -2  18   78.82    2.30
   2  -2 -18   83.47    3.36
   2   2  18   78.26    2.71
  -2  -2  18   76.34    2.21
   2   2  18   87.56    3.05
   2  -2 -18   83.53    3.39
   2   2  18   77.49    2.41
  -2   2 -18   79.60    2.53
   2  -2 -18   78.36    3.01
  -2   2 -18   76.65    2.16
   2  -2 -18   76.72    2.46
  -2  -2  18   82.63    3.41
  -2  -2 -18   82.82    3.17
   2   2 -18   82.34    2.73
  -2  -2 -18   85.81    3.20
  -2  -2 -18   85.61    2.95
   2  -2  18   84.78    2.99
  -2   2  18   86.03    3.56
   2   2 -18   87.17    2.63
   2   2 -18   85.77    3.18
  -2   2  18   85.48    3.32
  -2  -2 -18   80.32    2.58
   2   2 -18   79.45    3.07
   2   2 -18   84.17    3.72
  -2  -2 -18   86.30    3.61
  -2   2  18   76.29    2.45
   2  -2  18   78.73    2.08
  -2   2 -19  152.30    5.79
  -2  -2  19  140.02    4.37
  -2  -2  19  131.52    3.91
  -2   2 -19  150.00    5.05
   2   2  19  139.10    4.36
  -2  -2  19  137.78    3.94
   2  -2 -19  145.50    5.19
   2   2  19  141.34    5.35
  -2  -2  19  142.88    3.91
   2   2  19  141.96    4.80
   2  -2 -19  143.13    5.12
   2   2  19  133.15    3.99
  -2   2 -19  138.92    4.20
   2  -2 -19  131.39    4.63
  -2   2 -19  137.26    3.83
   2  -2 -19  131.82    4.11
  -2  -2  19  145.14    5.24
   2   2  19  137.29    4.72
  -2  -2 -19  134.57    4.65
   2   2 -19  142.88    5.19
  -2  -2 -19  146.04    4.88
   2  -2  19  136.11    5.08
  -2  -2 -19  149.76    4.76
   2  -2  19  137.80    4.57
  -2   2  19  147.40    5.38
   2   2 -19  147.95    4.27
   2   2 -19  142.27    4.81
  -2   2  19  148.10    5.12
  -2  -2 -19  135.86    4.18
   2   2 -19  138.07    4.86
   2   2 -19  143.03    5.57
  -2  -2 -19  148.31    5.35
  -2   2  19  135.28    4.04
   2  -2  19  131.58    3.52
  -2  -2  20  100.22    3.22
  -2   2 -20  107.59    4.47
  -2  -2  20   97.25    2.96
  -2   2 -20  105.18    3.83
   2   2  20   98.63    3.27
  -2  -2  20   97.66    2.93
   2   2  20  103.45    4.21
  -2  -2  20   92.65    2.67
   2   2  20  108.00    3.62
   2  -2 -20  106.00    4.06
   2   2  20   95.75    3.00
  -2   2 -20   99.11    3.14
   2  -2 -20   99.94    3.74
  -2   2 -20   97.70    2.87
   2  -2 -20   97.22    3.20
  -2  -2  20  104.88    4.13
   2   2  20  101.60    3.70
  -2  -2 -20   98.17    3.57
   2   2 -20  102.65    4.00
  -2  -2 -20  103.53    3.60
   2  -2  20   98.93    3.96
  -2  -2 -20  107.23    3.60
   2  -2  20   98.40    3.47
  -2   2  20  102.91    4.03
   2   2 -20  104.63    3.04
   2   2 -20  103.84    3.76
  -2   2  20  103.41    3.95
  -2  -2 -20   98.48    3.17
   2   2 -20  100.28    3.73
   2   2 -20   98.40    4.22
  -2  -2 -20  104.28    4.12
  -2   2  20   95.75    3.04
   2  -2  20   94.54    2.59
  -2  -2  21   47.82    1.84
  -2   2 -21   47.90    2.74
  -2  -2  21   47.80    1.69
  -2   2 -21   50.91    2.38
   2   2  21   47.49    1.98
  -2  -2  21   48.87    1.70
  -2  -2  21   47.69    1.48
   2   2  21   46.24    2.71
   2   2  21   51.59    2.10
   2  -2 -21   50.64    2.53
   2   2  21   47.21    1.75
  -2   2 -21   49.95    1.87
   2  -2 -21   52.65    2.38
  -2   2 -21   48.78    1.63
   2  -2 -21   46.13    1.83
  -2  -2  21   50.39    2.70
   2   2  21   50.65    2.40
  -2  -2 -21   50.59    2.29
   2   2 -21   52.77    2.48
  -2  -2 -21   50.36    2.15
   2  -2  21   51.08    2.60
  -2  -2 -21   52.95    2.27
  -2   2  21   51.99    2.66
   2  -2  21   49.84    2.17
  -2   2  21   51.17    2.50
   2   2 -21   53.13    1.69
   2   2 -21   49.86    2.35
  -2   2  21   52.01    2.53
  -2  -2 -21   48.91    1.87
   2   2 -21   48.61    2.35
   2   2 -21   47.79    2.73
  -2  -2 -21   48.76    2.53
  -2   2  21   48.85    1.88
   2  -2  21   48.71    1.51
  -2  -2  22  139.52    4.36
  -2   2 -22  125.51    5.20
  -2   2 -22  144.54    5.08
  -2  -2  22  131.62    4.04
   2   2  22  129.55    4.31
  -2  -2  22  139.74    4.23
   2   2  22  138.18    4.29
   2   2  22  141.60    4.62
   2  -2 -22  140.40    5.09
   2   2  22  133.64    4.20
  -2   2 -22  133.81    4.18
   2  -2 -22  130.52    4.88
  -2   2 -22  129.94    3.97
   2  -2 -22  129.26    4.24
  -2  -2  22  134.96    5.26
   2   2  22  132.60    4.77
  -2  -2 -22  135.91    4.67
   2   2 -22  137.36    4.28
  -2  -2 -22  137.08    4.59
   2  -2  22  133.29    5.07
  -2  -2 -22  145.17    4.84
  -2   2  22  141.03    5.25
   2  -2  22  133.20    4.56
  -2   2  22  130.09    4.84
  -2   2  22  138.67    5.15
   2   2 -22  136.90    4.84
  -2  -2 -22  129.92    4.18
   2   2 -22  124.56    4.75
   2   2 -22  120.75    4.97
  -2   2  22  129.75    4.12
   2  -2  22  125.83    3.56
  -2   2 -23  194.48    7.72
  -2   2 -23  231.62    7.86
  -2  -2  23  210.68    6.58
   2   2  23  208.34    6.82
  -2  -2  23  213.73    6.71
   2   2  23  221.22    6.80
   2   2  23  221.45    7.20
   2  -2 -23  218.24    7.72
   2   2  23  215.46    6.83
  -2   2 -23  219.33    7.01
   2  -2 -23  207.15    7.42
  -2   2 -23  211.80    6.50
   2  -2 -23  206.28    6.78
   2   2  23  216.17    7.40
  -2  -2 -23  214.09    7.27
   2   2 -23  216.57    6.72
  -2  -2 -23  218.06    7.15
   2  -2  23  216.89    7.75
  -2   2  23  224.00    7.89
   2  -2  23  209.88    6.97
  -2   2  23  208.81    7.42
  -2   2  23  224.89    7.92
   2   2 -23  216.46    8.98
  -2  -2 -23  204.64    6.68
   2   2 -23  196.30    7.20
  -2  -2 -23  193.83    7.34
  -2   2  23  208.84    6.57
   2  -2  23  206.15    6.00
  -2   2 -24   36.35    2.47
  -2  -2  24   40.47    1.63
  -2   2 -24   42.88    2.32
  -2  -2  24   38.64    1.65
   2   2  24   39.28    1.90
  -2  -2  24   41.21    1.68
   2   2  24   40.76    1.71
   2   2  24   42.58    1.84
   2  -2 -24   42.30    2.30
  -2   2 -24   45.31    2.53
   2  -2 -24   41.57    2.33
  -2   2 -24   38.58    1.58
   2  -2 -24   38.84    1.85
  -2  -2  24   41.83    2.46
   2   2  24   41.24    2.24
  -2  -2 -24   39.67    1.95
   2   2 -24   37.63    1.59
  -2  -2 -24   41.11    1.89
   2  -2  24   41.72    2.38
  -2   2  24   41.25    2.43
   2  -2  24   36.38    2.01
  -2   2  24   38.84    2.10
  -2   2  24   39.86    2.43
   2   2 -24   40.84    2.24
  -2  -2 -24   39.49    1.74
   2   2 -24   35.34    2.18
  -2   2  24   39.09    1.77
   2  -2  24   37.17    1.37
  -2  -2  25    3.49    0.65
  -2   2 -25    3.66    1.05
  -2  -2  25    3.70    0.70
   2   2  25    3.92    0.86
  -2  -2  25    3.60    0.68
   2   2  25    4.04    0.69
   2   2  25    3.96    0.79
   2  -2 -25    7.76    1.03
  -2   2 -25    3.40    0.74
   2  -2 -25    3.63    1.11
  -2   2 -25    4.42    0.61
   2  -2 -25    4.57    0.80
  -2  -2  25    3.40    1.21
   2   2  25    4.72    1.10
  -2  -2 -25    3.44    0.79
   2   2 -25    3.70    0.61
  -2  -2 -25    3.50    1.17
   2  -2  25    4.43    1.12
  -2   2  25    3.66    1.18
   2  -2  25    0.84    0.89
  -2   2  25    3.17    0.90
   2   2 -25    4.30    1.04
  -2   2  25    3.59    0.75
   2  -2  25    2.86    0.53
  -2  -2  26   84.25    3.00
   2   2  26   88.04    3.46
  -2  -2  26   84.18    2.99
   2   2  26   86.39    2.91
   2   2  26   90.71    3.26
   2  -2 -26   94.26    3.88
  -2   2 -26   85.66    3.15
   2  -2 -26   92.28    4.07
   2  -2 -26   82.48    3.22
  -2  -2  26   89.66    4.09
   2   2  26   87.80    3.84
  -2  -2 -26   82.48    3.24
  -2  -2 -26   82.98    3.17
   2  -2  26   92.52    4.04
  -2   2  26   92.77    4.19
   2  -2  26   89.80    4.82
   2   2 -26   90.80    4.04
  -2   2  26   86.21    3.14
   2  -2  26   83.06    2.64
  -2  -2  27  177.57    5.92
   2   2  27  182.04    6.48
  -2  -2  27  174.63    5.95
   2   2  27  185.73    5.88
   2   2  27  188.57    6.28
   2  -2 -27  197.34    8.82
  -2   2 -27  181.56    6.19
   2  -2 -27  186.76    7.31
  -2   2 -27  176.82    5.70
  -2  -2  27  191.51    7.49
   2   2  27  191.10    6.98
  -2  -2 -27  172.09    6.20
  -2  -2 -27  190.20    6.58
   2  -2  27  194.81    7.34
  -2   2  27  192.68    7.41
   2  -2  27  188.34    8.14
   2   2 -27  196.52    7.38
  -2  -2 -27  157.01    6.79
  -2   2  27  192.53    7.66
   2  -2  27  176.72    5.50
  -2  -2  28   78.83    2.96
   2   2  28   81.52    3.41
   2   2  28   76.43    2.68
   2   2  28   80.66    2.96
   2  -2 -28   84.84    3.70
  -2   2 -28   86.56    3.26
   2  -2 -28   84.56    3.99
  -2   2 -28   77.39    2.73
  -2  -2  28   86.46    4.17
   2   2  28   85.45    3.88
  -2  -2 -28   77.55    3.14
   2  -2  28   86.76    4.02
  -2   2  28   86.92    4.23
   2  -2  28   83.92    4.84
   2   2 -28   87.54    4.04
  -2  -2 -28   95.63    4.38
  -2   2  28   82.54    3.21
   2  -2  28   77.86    2.69
  -2  -2  29   42.13    2.02
   2   2  29   43.78    2.39
   2  -2 -29   44.57    2.52
  -2   2 -29   44.99    2.18
   2  -2 -29   45.49    2.96
  -2  -2  29   45.62    3.00
   2   2  29   45.13    2.69
  -2  -2 -29   40.41    2.08
   2  -2  29   46.37    2.73
  -2   2  29   45.53    3.03
   2  -2  29   42.77    3.55
   2   2 -29   46.86    2.91
  -2   2  29   43.61    2.19
   2  -2  29   42.45    1.77
  -2  -2  30   82.44    3.26
   2   2  30   84.48    3.75
   2  -2 -30   84.40    3.82
  -2   2 -30   87.93    3.54
   2  -2 -30  109.74    4.93
  -2  -2  30   89.11    4.56
   2   2  30   86.85    4.11
  -2  -2 -30   78.70    4.11
   2  -2  30   87.36    4.07
  -2   2  30   88.21    4.49
   2   2 -30   90.14    4.32
  -2  -2 -30   80.07    3.29
  -2   2  30   82.93    3.40
   2  -2  30   79.43    2.86
  -2  -2  31   87.19    3.45
   2   2  31   86.23    3.88
   2  -2 -31   84.05    3.77
  -2   2 -31   89.25    3.60
   2  -2 -31   86.46    4.60
  -2  -2  31   90.75    4.62
   2   2  31   92.87    4.31
   2  -2  31   88.14    4.07
  -2   2  31   88.63    4.40
   2  -2  31   78.03    3.72
   2   2 -31   92.26    4.40
  -2  -2 -31   79.35    3.42
  -2   2  31   85.70    3.50
   2  -2  31   79.53    2.92
  -2  -2  32  188.56    7.98
   2   2  32  194.26    7.50
   2  -2 -32  194.60    7.63
  -2   2 -32  195.68    7.27
   2  -2 -32  195.17    8.34
  -2  -2  32  204.53    8.73
   2   2  32  200.55    7.96
   2  -2  32  197.15    7.81
  -2   2  32  211.11    8.45
   2  -2  32  193.33    7.37
   2   2 -32  200.16    8.12
  -2  -2 -32  180.49    6.89
  -2   2  32  191.19    6.97
   2  -2  32  174.40    6.06
  -2  -2  33   38.22    2.04
   2   2  33   42.72    2.60
   2  -2 -33   41.66    2.45
  -2   2 -33   40.35    2.23
   2  -2 -33   41.77    3.10
  -2  -2  33   23.64    3.65
   2   2  33   42.68    2.89
   2  -2  33   43.27    2.84
  -2   2  33   46.02    3.20
   2  -2  33   42.29    2.64
   2   2 -33   45.86    3.13
  -2  -2 -33   39.47    2.28
  -2   2  33   42.34    2.44
   2  -2  33   39.80    1.90
  -2  -2  34   67.92    2.97
   2   2  34   71.36    3.62
   2  -2 -34   68.60    3.36
  -2   2 -34   70.29    3.24
   2  -2 -34   72.59    4.20
  -2  -2  34   73.76    4.21
   2   2  34   72.03    3.91
   2  -2  34   72.72    3.77
  -2   2  34   76.18    4.27
   2  -2  34   70.69    3.50
   2   2 -34   73.53    4.22
  -2  -2 -34   69.85    3.26
  -2   2  34   69.58    3.24
   2  -2  34   61.04    2.60
  -2  -2  35  165.24    6.36
   2   2  35  178.54    7.16
  -2   2 -35  174.12    6.80
   2  -2 -35  177.30    7.87
  -2  -2  35  184.06    7.99
   2   2  35  179.99    7.48
   2  -2  35  182.38    9.05
  -2   2  35  188.73    8.18
   2  -2  35  173.77    6.94
   2   2 -35  180.99    8.11
  -2   2  35  178.71    6.87
  -2  -2  36  106.39    4.29
   2   2  36  111.20    4.95
  -2   2 -36  111.61    4.65
   2  -2 -36  110.47    5.48
  -2  -2  36  117.21    5.86
   2   2  36  111.76    5.16
   2  -2  36  115.77    5.03
  -2   2  36  119.49    5.94
   2  -2  36  111.88    4.98
   2   2 -36  114.10    5.52
  -2   2  36  113.04    4.75
  -2  -2  37   20.20    1.57
   2   2  37   21.93    2.04
  -2   2 -37   22.17    1.76
   2  -2 -37   21.69    2.42
  -2  -2  37   23.14    2.45
   2   2  37   15.17    2.22
   2  -2  37   23.03    2.04
  -2   2  37   23.54    2.61
   2  -2  37   21.34    2.03
   2   2 -37   25.16    2.45
  -2   2  37   23.20    1.92
  -2  -2  38   28.49    1.88
   2   2  38   31.92    2.42
  -2   2 -38   28.20    1.98
   2  -2 -38   29.33    2.60
  -2  -2  38   31.82    2.72
   2  -2  38   33.66    2.31
  -2   2  38   32.80    2.86
   2  -2  38   31.06    2.33
   2   2 -38   29.82    2.77
  -2   2  38   32.02    2.27
  -2  -2  39    9.32    1.20
   2   2  39   10.58    1.60
  -2   2 -39    9.59    1.27
   2  -2 -39    9.90    1.94
  -2  -2  39   10.80    1.86
   2  -2  39   10.18    1.47
  -2   2  39   10.21    1.98
   2  -2  39   10.35    1.55
   2   2 -39   10.20    1.85
  -2  -2  40    2.23    0.84
   2   2  40    2.46    1.17
   2  -2 -40    2.63    1.35
  -2  -2  40    1.57    1.30
   2  -2  40    1.36    0.96
  -2   2  40    2.15    1.38
   2  -2  40    2.07    1.05
   2   2 -40    0.91    1.30
  -2  -2 -40    3.09    1.35
  -2  -2  41   88.72    3.95
   2   2  41  104.88    4.75
   2  -2 -41  102.84    5.20
  -2  -2  41  106.76    5.16
   2  -2  41  107.96    4.49
  -2   2  41  110.36    5.45
   2  -2  41  100.97    4.54
   2   2 -41  103.43    5.24
  -2  -2 -41  100.31    5.47
  -2   2  41  106.10    4.80
  -2  -2  42    8.36    1.11
   2   2  42   10.16    1.66
   2  -2 -42   11.64    1.87
  -2  -2  42   11.81    1.86
   2  -2  42    9.88    1.30
  -2   2  42    2.41    1.72
   2  -2  42    8.81    1.44
   2   2 -42   10.90    1.79
  -2  -2 -42    9.87    1.96
  -2   2  42   10.21    1.39
  -2  -2  43   38.65    2.96
   2   2  43   54.93    3.15
  -2  -2  43   58.80    3.39
   2  -2  43   53.28    2.67
  -2   2  43   57.13    3.44
   2  -2  43   50.97    2.85
   2   2 -43   51.36    3.32
  -2  -2 -43   53.03    3.63
  -2   2  43   52.52    4.02
   2   2  44    4.35    1.30
   2  -2  44    3.97    0.94
  -2   2  44    5.08    1.48
   2  -2  44    4.99    1.13
   2   2 -44    5.06    1.45
  -2  -2 -44    4.66    1.53
  -2   2  44    4.04    1.06
   2   2  45    6.53    2.54
  -2  -2  45   16.20    1.83
  -2   2  45    7.22    1.59
   2  -2  45    7.28    1.21
   2   2 -45    6.19    1.55
  -2  -2 -45    6.31    1.65
  -2   2  45    7.13    1.20
   2   2  46    3.98    1.17
  -2  -2  46    3.52    1.24
  -2   2  46    3.06    1.29
   2  -2  46    3.78    0.97
   2   2 -46    3.01    1.25
  -2  -2 -46    3.70    1.34
  -2   2  46    2.58    0.97
   2   2  47   20.85    1.82
  -2  -2  47   18.97    1.85
  -2   2  47   21.78    1.97
   2  -2  47   19.56    1.60
   2   2 -47   18.62    1.99
  -2  -2 -47   19.04    2.11
  -2   2  47   19.18    1.57
   2   2  48    8.09    1.28
  -2  -2  48    7.56    1.32
  -2   2  48    7.93    1.38
   2  -2  48    7.48    1.12
   2   2 -48    6.29    2.24
  -2  -2 -48    6.40    1.49
  -2   2  48    7.43    1.10
   2   2  49    0.74    0.82
  -2  -2  49    1.36    0.82
  -2   2  49    1.27    0.84
   2  -2  49    1.21    0.66
   2   2 -49    0.03    0.85
  -2  -2 -49    0.25    0.90
  -2   2  49   -0.11    0.63
   2   2  50   11.57    1.29
  -2  -2  50   11.49    1.31
  -2   2  50   10.99    1.43
   2  -2  50   10.16    1.73
   2   2 -50   11.34    1.41
  -2  -2 -50   10.65    1.53
  -2   2  50   11.75    1.10
   2   2  51    1.74    0.86
  -2  -2  51    2.68    0.87
  -2   2  51    2.43    1.49
   2  -2  51    1.24    0.60
   2   2 -51    1.55    0.89
  -2  -2 -51    1.15    0.99
  -2   2  51    1.68    0.63
   2   3   0  357.07   12.64
  -2  -3   0  348.56   12.63
  -2   3   0  321.71   10.43
   2  -3   0  324.22   10.29
   2   3   0  348.13   11.67
  -2   3   0  333.06   10.81
   2  -3   0  322.76   11.01
  -2   3   0  280.38   14.30
   2   3   0  398.51   13.77
  -2  -3   0  416.20   14.25
   2  -3   0  372.62   11.85
  -2   3  -1   49.81    2.59
   2  -3  -1   52.21    2.34
   2   3   1   80.61    3.31
  -2   3  -1   56.69    2.43
   2  -3  -1   79.72    3.31
  -2  -3  -1   67.00    1.22
   2   3  -1   79.47    3.36
  -2   3   1   72.46    3.09
   2  -3   1   73.60    3.09
  -2  -3   2  936.00   37.02
  -2   3  -2  895.44   35.05
   2  -3  -2  882.14   33.13
   2   3   2  963.36   36.76
  -2   3  -2  931.36   35.11
   2  -3  -2  939.30   36.77
   2   3   2  956.52   37.57
  -2   3  -2  959.83   37.76
   2  -3  -2  814.87   37.56
  -2  -3   2  822.31   35.94
   2   3  -2  957.02   37.89
  -2  -3  -2  938.69   37.20
  -2   3   2  865.57   32.90
   2  -3   2  882.58   33.96
  -2  -3  -2  928.37   29.81
  -2   3   2  884.45   37.10
   2   3  -2  977.28   37.03
  -2   3   2  901.76   34.96
   2  -3   2  888.33   34.32
  -2   3   2  801.52   37.12
   2   3  -2  851.72   36.35
  -2  -3  -2  901.05   36.42
   2  -3   2  938.34   36.97
  -2  -3   3   55.73    3.55
   2  -3  -3  151.54   79.08
  -2  -3  -3   48.54    3.13
  -2   3   3   30.90    1.99
   2  -3   3   34.45    1.96
  -2  -3  -3   50.38    2.78
  -2  -3  -3   37.55    0.94
   2   3  -3   42.37    2.36
  -2   3   3   38.75    2.26
   2  -3   3   38.72    1.90
  -2  -3   4 1742.14   79.82
  -2   3  -4 1571.90   73.34
   2  -3  -4 1642.71   72.65
   2   3   4 1779.64   73.82
   2  -3  -4 1644.70   76.00
   2   3   4 1779.30   79.91
  -2   3  -4 1657.46   74.62
   2  -3  -4 1733.44   80.19
   2   3   4 1631.36   76.50
   2   3   4 1687.30   76.29
  -2   3  -4 1694.14   78.64
   2  -3  -4 1600.94   76.32
  -2  -3   4 1657.76   77.35
   2   3  -4 1682.22   77.70
  -2  -3  -4 1730.73   78.86
  -2   3   4 1621.78   72.88
   2  -3   4 1651.61   74.74
  -2  -3  -4 1701.26   77.26
  -2  -3  -4 1634.17   66.98
  -2   3   4 1520.37   71.98
   2   3  -4 1747.91   77.54
  -2   3   4 1620.24   74.38
   2  -3   4 1656.94   74.75
  -2   3   4 1574.02   74.48
   2   3  -4 1567.67   73.00
  -2  -3  -4 1691.30   77.65
   2  -3   4 1768.91   81.32
  -2  -3   5  184.64    7.10
  -2   3  -5  151.63    5.84
   2  -3  -5  166.98    4.56
   2   3   5  174.54    4.05
   2   3   5  175.95    6.25
  -2   3  -5  167.96    4.95
   2  -3  -5  163.22    6.21
   2   3   5  167.16    6.92
   2  -3  -5  188.82    6.96
  -2  -3   5  198.79    7.23
   2   3  -5  181.12    7.10
  -2   3   5  164.37    4.63
  -2  -3  -5  180.11    6.80
   2  -3   5  180.17    5.98
  -2  -3  -5  187.35    6.77
  -2  -3  -5  168.33    3.96
   2   3  -5  173.14    5.80
  -2   3   5  173.48    6.33
   2  -3   5  169.40    5.18
  -2   3   5  181.71    6.73
   2   3  -5  164.44    6.28
  -2  -3   6  384.40   13.55
  -2   3  -6  376.87   13.10
   2  -3  -6  366.81   11.16
  -2   3  -6  399.83   12.28
   2   3   6  397.53   10.84
   2  -3  -6  373.24   12.42
   2   3   6  394.67   15.18
  -2   3  -6  371.33   11.42
   2  -3  -6  366.86   13.09
   2   3   6  376.89   13.75
   2   3   6  375.98   11.78
  -2   3  -6  376.90   12.30
   2  -3  -6  374.22   12.94
  -2  -3   6  377.64   12.67
  -2  -3   6  467.59   15.84
   2   3  -6  384.73   13.58
  -2  -3  -6  373.18   15.17
  -2   3   6  366.40   10.91
   2  -3   6  369.39   12.57
  -2  -3  -6  391.25   13.28
  -2  -3  -6  372.98   10.18
  -2   3   6  359.08   11.65
   2  -3   6  383.46   12.17
   2   3  -6  379.63   12.25
  -2   3   6  385.59   13.35
   2  -3   6  356.34   11.33
  -2   3   6  367.18   12.56
   2   3  -6  363.30   11.90
  -2  -3  -6  363.64   12.01
   2  -3   6  370.06   12.08
  -2  -3  -6  421.46   14.82
  -2  -3  -6  392.43   13.00
  -2  -3   7   21.25    1.73
  -2   3  -7   11.38    1.39
   2  -3  -7   13.35    0.53
   2   3   7   14.11    0.78
   2  -3  -7   13.37    1.28
   2   3   7   14.01    1.43
  -2   3  -7   13.16    1.13
   2  -3  -7   17.92    1.59
   2   3   7   13.97    1.74
   2  -3  -7   14.82    1.38
  -2  -3   7   11.24    1.29
   2   3  -7   14.88    1.63
  -2  -3  -7   16.86    1.52
  -2   3   7   12.85    0.58
   2  -3   7   12.03    1.31
  -2  -3  -7   15.47    1.46
  -2  -3  -7   12.90    0.55
  -2   3   7   11.17    1.14
   2   3  -7   15.56    1.89
   2  -3   7   13.22    0.82
  -2   3   7   14.94    1.34
   2   3  -7   15.15    1.77
  -2  -3   8   67.03    3.16
  -2   3  -8   70.70    3.06
   2  -3  -8   69.36    1.57
  -2   3  -8   76.07    2.63
   2   3   8   67.92    1.71
   2  -3  -8   66.44    2.63
   2   3   8   70.85    3.03
  -2   3  -8   81.19    2.10
   2  -3  -8   72.34    3.24
   2   3   8   68.88    3.48
   2   3   8   75.05    2.46
  -2   3  -8   79.01    2.70
  -2  -3   8   77.60    2.84
  -2  -3   8   87.57    3.50
   2   3  -8   69.11    3.27
  -2  -3  -8   74.34    3.24
   2  -3   8   69.55    2.96
  -2  -3  -8   73.03    3.16
  -2  -3  -8   69.98    1.75
   2  -3   8   69.29    2.61
   2   3  -8   78.92    2.68
  -2   3   8   71.08    4.46
   2  -3   8   64.50    2.02
  -2   3   8   66.38    2.87
  -2  -3  -8   77.42    2.60
   2   3  -8   65.58    2.66
   2  -3   8   77.65    2.80
   2   3  -8   91.25    3.83
  -2  -3  -8   72.74    3.54
  -2  -3  -8   82.43    3.44
  -2  -3   9  308.74   10.84
  -2   3  -9  312.17   10.89
  -2   3  -9  312.00    9.54
   2   3   9  308.36    8.38
   2  -3  -9  299.23   10.73
   2   3   9  301.64   10.05
  -2   3  -9  293.51    8.31
   2  -3  -9  292.15   10.50
   2   3   9  320.73   11.44
   2   3   9  298.10    9.23
   2  -3  -9  295.26    9.74
  -2   3  -9  302.51    9.63
  -2  -3   9  297.87    9.68
  -2  -3   9  304.60   10.33
   2   3  -9  316.08   11.03
  -2  -3  -9  303.57   10.50
   2  -3   9  301.29   10.48
  -2  -3  -9  319.38   10.59
  -2  -3  -9  307.98    8.43
   2  -3   9  314.24    9.63
   2   3  -9  307.43    9.59
  -2   3   9  301.44   12.47
   2  -3   9  282.30    8.42
  -2   3   9  304.54    9.96
  -2  -3  -9  298.63    9.36
   2   3  -9  304.72    9.92
   2  -3   9  302.81    9.74
   2   3  -9  309.08   10.97
  -2  -3  -9  302.17   12.36
  -2  -3  -9  324.33   10.87
  -2  -3  10   42.07    2.39
  -2   3 -10   44.14    2.45
  -2   3 -10   47.42    1.86
   2   3  10   46.61    1.29
   2  -3 -10   45.21    2.01
   2   3  10   43.14    2.24
  -2   3 -10   43.48    1.22
   2  -3 -10   43.72    2.52
   2   3  10   46.29    2.72
   2   3  10   45.14    1.71
  -2   3 -10   44.62    1.88
   2  -3 -10   47.92    2.17
  -2  -3  10   41.48    2.00
  -2  -3  10   47.44    2.51
   2   3 -10   47.11    2.51
  -2  -3 -10   41.59    2.37
   2  -3  10   42.82    2.23
  -2  -3 -10   45.49    2.27
  -2  -3 -10   44.43    1.27
   2  -3  10   45.88    1.86
   2   3 -10   44.76    1.78
  -2   3  10   43.79    3.69
   2  -3  10   40.89    1.58
  -2   3  10   43.53    2.96
  -2  -3 -10   43.31    1.80
   2   3 -10   42.81    2.01
   2  -3  10   46.17    1.95
  -2  -3 -10   43.44    2.35
   2   3 -10   52.01    2.82
  -2  -3 -10   47.00    2.59
  -2  -3  11   71.92    3.21
  -2   3 -11   62.21    3.25
  -2   3 -11   71.59    2.41
   2   3  11   66.97    1.87
   2  -3 -11   70.14    2.72
   2   3  11   69.20    3.03
   2  -3 -11   69.19    3.39
   2   3  11   72.21    3.57
   2   3  11   69.63    2.28
  -2   3 -11   69.90    2.51
   2  -3 -11   69.40    2.84
  -2  -3  11   67.18    2.73
  -2  -3  11   71.84    3.14
   2   3 -11   74.24    3.40
  -2  -3 -11   73.92    3.23
   2  -3  11   61.59    3.01
  -2  -3 -11   69.20    2.88
   2  -3  11   72.10    2.52
   2   3 -11   71.26    2.45
  -2   3  11   68.99    4.71
  -2   3  11   70.26    2.86
   2   3 -11   79.82    2.98
  -2  -3 -11   69.71    2.45
   2  -3  11   73.44    2.62
  -2  -3 -11   72.52    3.23
   2   3 -11   73.42    3.41
  -2  -3 -11   76.58    3.33
  -2  -3  12  430.55   15.06
  -2   3 -12  439.86   15.95
  -2   3 -12  438.60   15.12
   2   3  12  434.98   13.06
   2  -3 -12  437.21   14.64
   2   3  12  416.42   14.24
   2  -3 -12  432.93   15.57
   2   3  12  444.77   16.16
   2   3  12  414.47   13.27
   2  -3 -12  413.67   14.40
  -2   3 -12  403.25   13.66
  -2  -3  12  414.08   14.10
  -2  -3  12  417.93   14.57
   2   3 -12  431.82   15.23
  -2  -3 -12  413.77   14.48
   2  -3  12  406.13   14.45
  -2  -3 -12  445.27   15.14
   2  -3  12  430.29   13.91
   2   3 -12  435.24   13.79
  -2   3  12  425.60   17.41
  -2   3  12  430.86   14.74
  -2  -3 -12  410.67   13.62
   2   3 -12  420.71   14.53
   2  -3  12  411.03   14.85
  -2  -3 -12  413.59   14.70
   2   3 -12  412.24   14.79
  -2  -3 -12  451.31   15.50
  -2  -3  13  199.55    6.93
  -2   3 -13  198.37    7.48
  -2   3 -13  201.35    6.17
   2   3  13  198.32    5.93
   2  -3 -13  197.14    6.43
   2   3  13  192.72    6.54
   2  -3 -13  197.05    7.32
   2   3  13  201.71    7.50
   2   3  13  191.74    5.74
   2  -3 -13  183.55    6.35
  -2   3 -13  186.03    5.94
  -2  -3  13  196.76    6.47
  -2  -3  13  193.75    6.75
   2   3 -13  203.81    7.12
  -2  -3 -13  191.88    6.67
   2  -3  13  189.10    6.93
  -2  -3 -13  203.85    6.77
   2  -3  13  200.73    6.09
   2   3 -13  194.99    5.78
  -2   3  13  193.11    7.23
  -2   3  13  200.20    6.72
  -2  -3 -13  191.50    5.95
   2   3 -13  194.96    6.70
   2  -3  13  194.33    6.12
  -2  -3 -13  193.67    6.94
   2   3 -13  200.91    8.90
  -2  -3 -13  208.52    8.60
  -2  -3  14   17.96    1.52
  -2   3 -14   18.82    1.82
  -2   3 -14   18.88    1.18
   2   3  14   18.81    0.83
   2  -3 -14   17.94    1.38
   2   3  14   17.28    1.45
   2  -3 -14   21.73    1.80
   2   3  14   18.11    2.76
   2   3  14   17.12    0.99
  -2   3 -14   16.58    1.10
   2  -3 -14   16.88    1.46
  -2  -3  14   17.58    1.38
  -2  -3  14   18.84    1.59
   2   3 -14   17.52    1.55
  -2  -3 -14   17.19    1.41
   2  -3  14   22.27    1.67
  -2  -3 -14   18.35    1.40
   2  -3  14   18.83    1.14
   2   3 -14   19.33    1.54
  -2   3  14   18.76    1.78
  -2   3  14   18.09    1.46
  -2  -3 -14   17.19    1.11
   2   3 -14   18.37    1.40
   2  -3  14   17.57    1.20
  -2  -3 -14   17.71    1.68
   2   3 -14   18.83    1.68
  -2  -3 -14   19.81    1.67
  -2  -3  15   84.51    3.37
  -2   3 -15   87.33    3.96
  -2   3 -15   91.87    2.99
   2   3  15   85.09    2.47
   2  -3 -15   86.09    3.19
   2   3  15   84.93    3.26
   2   3  15   89.05    3.81
   2  -3 -15   84.80    3.80
   2   3  15   82.68    2.67
   2  -3 -15   82.59    3.25
  -2  -3  15   82.56    3.19
  -2  -3  15   84.63    4.73
   2   3 -15   87.12    3.33
  -2  -3 -15   82.64    3.24
   2  -3  15   83.16    3.55
  -2  -3 -15   86.35    3.20
   2  -3  15   85.46    3.52
   2   3 -15   86.64    2.63
  -2   3  15   83.89    3.81
  -2   3  15   87.41    3.34
   2   3 -15   84.73    3.26
  -2  -3 -15   83.84    2.75
   2  -3  15   83.90    2.89
  -2  -3 -15   82.67    3.65
   2   3 -15   86.10    3.69
  -2  -3 -15   87.94    3.55
  -2   3 -16  136.74    5.48
  -2  -3  16  130.08    4.72
  -2   3 -16  135.92    4.27
   2   3  16  130.52    3.71
   2  -3 -16  131.54    4.53
   2   3  16  130.75    4.59
   2   3  16  131.39    5.14
   2  -3 -16  131.96    5.20
   2   3  16  130.61    3.98
   2  -3 -16  126.35    4.63
  -2  -3  16  127.63    4.52
  -2  -3  16  131.99    4.81
   2   3 -16  130.96    4.61
  -2  -3 -16  127.73    4.53
   2  -3  16  131.76    5.07
  -2  -3 -16  134.01    4.45
   2  -3  16  130.71    4.06
   2   3 -16  137.52    3.95
  -2   3  16  124.47    5.09
  -2   3  16  134.29    4.80
  -2  -3 -16  124.96    3.96
   2   3 -16  131.20    4.71
   2  -3  16  131.73    4.28
  -2  -3 -16  129.06    4.97
   2   3 -16  129.50    5.04
  -2  -3 -16  128.91    4.89
  -2   3 -17   24.82    2.09
  -2  -3  17   25.72    1.65
  -2   3 -17   28.14    1.45
   2   3  17   26.39    1.14
   2  -3 -17   25.70    1.68
   2   3  17   26.96    1.68
   2   3  17   25.34    1.88
   2  -3 -17   30.79    2.07
   2   3  17   25.14    1.22
   2  -3 -17   25.38    1.69
  -2  -3  17   25.75    1.84
   2   3 -17   29.18    2.42
  -2  -3 -17   25.62    1.57
   2  -3  17   24.84    1.97
  -2  -3 -17   25.73    1.50
   2  -3  17   25.74    1.33
   2   3 -17   27.30    1.12
  -2   3  17   23.23    1.96
   2   3 -17   26.13    1.70
  -2   3  17   26.25    1.74
   2   3 -17   25.14    1.70
   2  -3  17   27.46    1.45
  -2  -3 -17   26.56    1.96
   2   3 -17   25.41    1.95
  -2  -3 -17   24.59    1.89
  -2   3 -18    1.76    1.08
  -2  -3  18    2.01    0.80
  -2   3 -18    2.59    0.69
   2   3  18    1.55    0.53
   2   3  18    2.03    0.81
   2   3  18    3.17    0.94
   2  -3 -18    2.66    1.04
   2   3  18    2.83    0.55
   2  -3 -18    3.76    0.89
  -2  -3  18    2.42    0.94
   2   3 -18    2.01    1.28
  -2  -3 -18    1.28    0.81
  -2  -3 -18    2.00    0.70
   2  -3  18    2.40    0.64
  -2   3  18    1.94    1.01
   2   3 -18    3.14    0.88
  -2   3  18    2.11    0.90
  -2  -3 -18    1.65    0.96
   2   3 -18    1.80    0.85
   2  -3  18    2.82    0.70
  -2  -3 -18    2.75    0.98
   2   3 -18    1.95    1.02
  -2  -3 -18    3.43    0.97
  -2   3 -19   54.44    3.11
  -2  -3  19   63.14    2.76
  -2   3 -19   64.44    2.38
   2   3  19   60.89    2.04
   2   3  19   60.55    2.57
   2   3  19   59.83    2.93
   2  -3 -19   63.76    3.23
   2   3  19   61.60    2.87
   2  -3 -19   62.74    2.91
   2  -3 -19   50.75    1.80
  -2  -3  19   61.08    2.89
   2   3 -19   67.59    3.60
  -2  -3 -19   61.49    2.63
   2  -3  19   62.97    3.17
  -2  -3 -19   62.06    2.41
  -2   3  19   64.73    2.79
   2  -3  19   61.74    2.30
  -2   3  19   53.51    3.11
   2   3 -19   61.61    2.88
  -2   3  19   63.64    2.95
  -2  -3 -19   59.59    2.31
   2   3 -19   57.46    2.74
   2  -3  19   60.27    2.32
  -2  -3 -19   61.13    3.09
   2   3 -19   58.16    3.02
  -2  -3 -19   55.11    2.86
  -2  -3  20   87.89    3.40
  -2   3 -20   94.69    4.21
   2   3  20   91.42    2.87
   2   3  20   90.07    3.36
   2   3  20   87.22    3.60
   2  -3 -20   92.33    4.13
   2   3  20   84.61    2.90
  -2   3 -20   88.18    3.09
   2  -3 -20   90.45    3.73
   2  -3 -20   72.97    2.48
  -2  -3  20   91.56    3.76
   2   3 -20   98.15    4.50
  -2  -3 -20   87.81    3.32
  -2  -3 -20   93.09    3.32
   2  -3  20   91.34    4.00
  -2   3  20   93.04    3.61
   2  -3  20   88.95    3.04
  -2   3  20   75.49    3.66
   2   3 -20   89.98    3.60
  -2   3  20   91.50    3.88
  -2  -3 -20   84.94    3.02
   2   3 -20   69.06    4.51
  -2  -3 -20   87.04    3.93
   2   3 -20   80.38    3.77
  -2  -3  21   18.75    1.48
  -2   3 -21   20.23    1.40
   2   3  21   19.66    1.13
   2   3  21   18.48    1.45
   2  -3 -21   22.80    2.14
   2   3  21   17.47    1.60
   2   3  21   20.79    1.26
  -2   3 -21   21.26    1.32
   2  -3 -21   20.32    1.73
   2  -3 -21   17.08    0.98
  -2  -3  21   20.90    1.86
   2   3 -21   21.59    2.07
  -2  -3 -21   18.16    1.38
  -2  -3 -21   17.60    1.29
   2  -3  21   18.98    2.04
  -2   3  21   20.11    1.63
   2  -3  21   19.39    1.25
   2   3 -21   19.82    1.63
  -2  -3 -21   17.53    1.21
   2   3 -21   16.30    2.28
  -2  -3 -21   20.11    1.99
  -2  -3  22   37.85    1.97
  -2   3 -22   37.50    1.92
   2   3  22   36.85    1.63
   2   3  22   36.41    1.94
   2  -3 -22   40.33    4.04
   2   3  22   38.02    1.75
  -2   3 -22   36.49    1.82
   2  -3 -22   38.34    2.38
   2  -3 -22   34.25    1.48
  -2  -3  22   38.57    2.46
   2   3 -22   44.14    2.73
  -2  -3 -22   36.49    1.88
  -2  -3 -22   36.22    1.78
   2  -3  22   38.89    2.70
  -2   3  22   40.20    2.37
   2  -3  22   37.69    1.75
   2   3 -22   38.94    2.37
  -2  -3 -22   33.75    1.72
  -2  -3 -22   39.33    2.64
  -2  -3  23  138.56    4.93
  -2   3 -23  139.58    4.88
   2   3  23  139.46    4.51
   2   3  23  145.02    5.13
   2  -3 -23  145.15    6.01
   2   3  23  138.47    4.70
  -2   3 -23  138.42    4.79
   2  -3 -23  141.10    5.81
   2  -3 -23  123.84    4.23
  -2  -3  23  145.20    5.77
   2   3 -23  133.96    5.75
  -2  -3 -23  130.72    4.71
  -2  -3 -23  134.02    4.58
   2  -3  23  140.28    7.71
  -2   3  23  145.13    5.54
   2  -3  23  136.06    4.59
   2   3 -23  149.26    5.64
  -2  -3 -23  130.05    4.58
  -2  -3 -23  141.32    5.82
  -2  -3  24   13.61    1.26
   2   3  24   12.78    1.09
   2   3  24   12.75    1.32
   2  -3 -24   13.51    1.80
   2   3  24   12.56    1.10
  -2   3 -24   12.41    1.21
   2  -3 -24   12.86    1.72
   2  -3 -24   11.81    0.97
  -2  -3  24   14.47    2.66
  -2  -3 -24   11.84    1.17
  -2  -3 -24   12.35    1.13
   2  -3  24    9.70    1.69
  -2   3  24   12.46    1.64
   2  -3  24   12.97    1.16
   2   3 -24   13.19    1.69
  -2  -3 -24   12.63    1.13
  -2  -3 -24   12.78    1.79
  -2   3  24   12.71    0.89
  -2  -3  25  128.06    4.76
   2   3  25  128.47    4.43
   2   3  25  129.54    5.82
   2  -3 -25  131.01    5.67
  -2   3 -25  134.08    4.84
   2  -3 -25  129.76    5.45
   2  -3 -25  108.89    3.96
  -2  -3  25  129.85    5.38
  -2  -3 -25  120.75    4.56
   2  -3  25  128.06    5.64
  -2   3  25  130.68    5.39
   2  -3  25  124.06    4.46
   2   3 -25  133.87    5.54
  -2  -3 -25  122.25    4.54
  -2  -3 -25  130.46    5.80
  -2   3  25  121.43    3.97
  -2  -3  26   53.36    2.50
   2   3  26   53.11    2.32
   2   3  26   41.98    3.38
   2  -3 -26   52.93    3.19
  -2   3 -26   52.55    2.52
   2  -3 -26   51.49    3.24
  -2  -3  26   53.12    3.07
  -2  -3 -26   48.40    2.26
   2  -3  26   54.17    3.16
  -2   3  26   53.98    3.07
   2  -3  26   51.77    2.31
   2   3 -26   54.09    3.10
  -2  -3 -26   48.05    2.37
  -2  -3 -26   51.72    3.43
  -2   3  26   51.36    2.04
  -2  -3  27   26.11    1.74
   2   3  27   25.42    1.58
   2   3  27   27.09    1.74
   2  -3 -27   24.94    2.28
  -2   3 -27   27.04    1.81
   2  -3 -27   28.30    2.46
  -2  -3  27   27.75    2.36
  -2  -3 -27   23.95    1.61
   2  -3  27   26.39    2.44
  -2   3  27   27.17    2.33
   2  -3  27   26.54    1.71
   2   3 -27   27.93    2.38
  -2  -3 -27   25.36    1.73
  -2  -3 -27   29.05    2.61
  -2   3  27   25.53    1.44
  -2  -3  28   32.92    1.92
   2   3  28   32.39    1.83
   2   3  28   34.23    1.91
   2  -3 -28   32.29    2.57
  -2   3 -28   39.31    3.03
   2  -3 -28   33.69    2.76
  -2  -3  28   34.35    2.67
   2  -3  28   33.12    2.64
  -2   3  28   35.33    2.63
   2  -3  28   33.39    1.92
   2   3 -28   35.53    2.65
  -2  -3 -28   30.84    1.96
  -2  -3 -28   33.26    2.90
  -2   3  28   32.12    1.69
   2   3  29   36.10    2.05
   2   3  29   40.33    2.13
   2  -3 -29   38.50    2.70
  -2   3 -29   40.69    2.25
   2  -3 -29   37.85    3.06
  -2  -3  29   40.37    2.89
   2  -3  29   39.90    2.95
  -2   3  29   41.74    4.25
   2  -3  29   37.52    2.10
   2   3 -29   41.09    2.88
  -2  -3 -29   38.72    2.23
  -2  -3 -29   38.63    3.08
  -2   3  29   38.01    1.90
   2   3  30   34.91    2.05
   2   3  30   37.36    1.99
   2  -3 -30   34.58    2.67
  -2   3 -30   38.22    2.22
   2  -3 -30   35.52    2.91
  -2  -3  30   36.70    2.83
   2  -3  30   36.78    2.81
  -2   3  30   36.22    2.65
   2  -3  30   32.58    1.99
   2   3 -30   37.45    2.78
  -2  -3 -30   32.80    2.08
  -2  -3 -30   33.99    3.03
  -2   3  30   33.00    1.84
   2   3  31  123.50    4.78
   2   3  31  126.50    4.70
   2  -3 -31  127.14    5.71
  -2   3 -31  129.75    5.16
   2  -3 -31  124.93    6.16
  -2  -3  31  130.60    5.99
   2  -3  31  132.38    6.01
  -2   3  31  132.02    5.96
   2  -3  31  122.02    4.72
   2   3 -31  135.55    6.03
  -2  -3 -31  117.59    4.98
  -2  -3 -31  129.40    6.38
  -2   3  31  122.84    4.62
   2   3  32   74.56    3.34
   2  -3 -32   76.18    4.00
  -2   3 -32   78.51    3.54
   2  -3 -32   76.06    4.47
  -2  -3  32   79.83    4.29
   2  -3  32   81.81    4.26
  -2   3  32   80.41    4.31
   2  -3  32   73.24    3.30
   2   3 -32   79.64    4.43
  -2  -3 -32   71.87    3.53
  -2  -3 -32   77.77    4.62
  -2   3  32   74.93    3.19
   2   3  33   26.71    1.92
   2  -3 -33   26.24    2.28
  -2   3 -33   26.88    1.96
   2  -3 -33   28.24    2.72
  -2  -3  33   28.58    2.65
   2  -3  33   26.07    2.51
  -2   3  33   27.95    2.44
   2  -3  33   24.88    1.83
   2   3 -33   30.15    2.69
  -2  -3 -33   24.98    1.95
  -2  -3 -33   27.64    2.78
  -2   3  33   27.12    2.54
   2   3  34  104.09    4.27
   2  -3 -34   99.86    4.82
  -2   3 -34  108.01    4.51
   2  -3 -34  107.87    5.57
  -2  -3  34  111.22    7.52
   2  -3  34  114.58    5.35
  -2   3  34  113.45    5.42
   2  -3  34   99.49    4.23
   2   3 -34  112.45    5.59
  -2  -3 -34  106.66    5.72
  -2   3  34  104.63    5.30
   2   3  35    0.90    0.87
   2  -3 -35    0.49    1.55
  -2   3 -35    1.29    0.85
   2  -3 -35    0.85    1.22
  -2  -3  35    1.60    1.13
   2  -3  35    2.43    1.19
  -2   3  35    2.55    1.25
   2  -3  35    1.85    0.84
   2   3 -35    1.43    1.33
  -2  -3 -35    2.01    1.40
  -2   3  35    0.88    0.76
   2   3  36   29.03    2.06
   2  -3 -36   27.56    2.23
  -2   3 -36   28.45    1.99
   2  -3 -36   28.17    2.70
  -2  -3  36   31.06    2.61
   2  -3  36   31.23    2.53
  -2   3  36   31.57    2.72
   2  -3  36   27.90    1.96
   2   3 -36   31.60    2.71
  -2  -3 -36   29.89    2.94
  -2   3  36   28.94    1.80
   2   3  37   19.75    1.77
   2  -3 -37   18.56    1.84
  -2   3 -37   18.52    1.64
   2  -3 -37   18.82    2.38
  -2  -3  37   29.21    2.34
   2  -3  37   19.71    2.06
  -2   3  37   19.88    2.30
   2  -3  37   17.60    1.58
   2   3 -37   19.00    2.21
  -2  -3 -37   18.85    2.45
  -2   3  37   18.13    1.46
   2   3  38   75.19    3.47
   2  -3 -38   69.71    3.52
  -2   3 -38   68.70    3.34
   2  -3 -38   72.89    4.24
  -2  -3  38   78.70    4.09
   2  -3  38   82.59    5.76
  -2   3  38   80.41    4.39
   2  -3  38   74.26    3.45
   2   3 -38   75.33    4.23
  -2  -3 -38   74.01    4.46
  -2   3  38   69.99    3.11
   2   3  39   49.30    2.69
  -2   3 -39   44.93    2.54
   2  -3 -39   47.76    3.40
  -2  -3  39   52.17    3.26
   2  -3  39   55.11    3.12
  -2   3  39   55.39    3.45
   2  -3  39   48.84    2.64
   2   3 -39   52.18    4.85
  -2  -3 -39   47.61    3.67
  -2   3  39   46.09    2.42
   2   3  40   22.51    1.78
  -2   3 -40   21.76    1.73
   2  -3 -40   18.80    2.44
  -2  -3  40   24.51    2.25
   2  -3  40   21.61    1.95
  -2   3  40   23.45    3.56
   2  -3  40   19.27    1.66
   2   3 -40   21.33    2.32
  -2  -3 -40   22.68    2.46
  -2   3  40   20.55    1.56
   2   3  41    1.56    1.39
  -2   3 -41    1.91    0.78
  -2  -3  41    0.78    1.13
   2  -3  41    1.07    0.93
  -2   3  41    1.55    1.09
   2  -3  41    1.19    0.77
   2   3 -41    0.90    1.16
  -2  -3 -41    1.09    1.23
  -2   3  41    1.14    0.73
   2   3  42   11.57    1.61
  -2  -3  42   37.06    2.38
   2  -3  42   35.61    2.18
  -2   3  42   36.40    2.69
   2  -3  42   30.96    1.96
   2   3 -42   33.58    2.66
  -2  -3 -42   34.04    2.84
  -2   3  42   32.14    1.88
   2   3  43   57.56    2.86
  -2  -3  43   61.25    3.42
   2  -3  43   59.41    2.81
  -2   3  43   64.38    3.47
   2  -3  43   55.15    2.62
   2   3 -43   59.31    3.46
  -2  -3 -43   57.06    3.51
  -2   3  43   54.80    2.58
   2   3  44    6.06    1.08
   2  -3  44    6.16    1.08
  -2   3  44    6.06    1.41
   2  -3  44    5.62    1.50
   2   3 -44    6.40    1.41
  -2  -3 -44    6.27    1.52
  -2   3  44    4.92    0.89
   2   3  45    9.23    1.20
  -2  -3  45    9.03    1.32
   2  -3  45   10.34    1.16
  -2   3  45    9.77    1.48
   2  -3  45    7.19    1.02
   2   3 -45    9.46    1.51
  -2  -3 -45    8.37    1.63
  -2   3  45    7.69    0.95
   2   3  46    1.62    0.75
  -2  -3  46    0.99    0.88
   2  -3  46    1.31    0.64
  -2   3  46    1.58    0.97
   2  -3  46    1.14    0.57
   2   3 -46    0.98    1.00
  -2  -3 -46    2.14    1.06
  -2   3  46    0.80    0.58
  -2   3 -47    2.30    0.62
   2   3  47    5.84    0.86
  -2  -3  47    5.62    1.03
  -2   3  47    5.55    1.14
   2  -3  47    3.06    0.64
   2   3 -47    4.21    1.17
  -2  -3 -47    5.11    1.24
   2   3  48   13.94    1.24
  -2  -3  48   13.72    1.38
  -2   3  48   15.26    1.55
   2   3 -48   14.21    1.57
  -2  -3 -48   13.59    1.68
   2   3  49    1.72    0.61
  -2  -3  49    1.04    0.80
  -2   3  49    1.65    0.92
   2   3 -49    1.82    1.50
  -2  -3 -49    1.82    1.00
   2   4   0    1.55    1.00
  -2  -4   0    4.51    1.63
  -2   4   0    0.68    0.52
   2   4   0    2.36    0.80
   2  -4   0    1.39    0.70
   2   4   1  171.05    6.71
  -2   4  -1  162.19    5.38
  -2  -4   1  170.20    6.67
   2  -4  -1  166.87    5.14
  -2   4  -1  191.15    5.40
   2  -4  -1  173.55    5.25
   2   4   1  179.37    6.08
  -2   4  -1  170.97    5.41
   2  -4  -1  170.96    5.99
   2   4   1  197.08    6.23
   2  -4  -1  186.45    6.36
  -2  -4   1  180.83    5.90
   2   4  -1  165.14    6.52
  -2  -4  -1  169.47    6.42
  -2   4   1  160.91    5.13
   2  -4   1  160.95    5.14
  -2   4   1  180.87    5.20
   2  -4   1  200.80    5.70
   2   4  -1  169.05    5.73
  -2   4   1  174.60    5.67
   2  -4   1  166.08    5.60
   2   4  -1  177.67    5.88
  -2   4   1  165.01    5.80
  -2  -4  -1  194.41    6.18
  -2   4  -2   55.05    2.22
  -2  -4   2   61.84    3.23
   2  -4  -2   54.79    1.90
   2   4   2   60.05    2.73
  -2   4  -2   57.00    2.09
   2  -4  -2   55.17    2.50
[truncated: 340,895 more chars]
